# Supplementary material for: Dataset for regulation between lncRNAs and their nearby protein-coding genes in human cancers
Source: Data Brief. 2018 Jun 26;19:1902–6. doi: 10.1016/j.dib.2018.06.048 (PMC6141275; doi:10.1016/j.dib.2018.06.048)
Supplement: Supplementary file 2 — Supplementary material [file mmc2.xlsx]

## Sheet: Sheet1
Table legends
Table S1. GO enrichment of protein coding genes nearby lncRNA
Table S2. Positional conservation of lncRNA across species
Table S3. lncRNA/TF pairs in HC group
Table S4. lncRNA/TF pairs that significantly correlated in at least on cancer type
Table S5. lncRNA-TF-target triplet that passed CIT test

## Sheet: Table S1
Table S1. GO enrichment of protein coding genes nearby lncRNA
GOMFID	Pvalue	OddsRatio	ExpCount	Count	Size	Term	Symbols
GO:0001071	2.41864e-19	1.73391	406.699	550	1172	nucleic acid binding transcription factor activity	ZBTB33;FOXO6;ZNF605;NR1H3;OLIG2;SNAPC5;ZNF267;IKZF1;HMG20A;KLF2;CITED2;CDX2;SLC30A9;ZBTB18;CEBPA;CEBPB;CEBPD;ZNF211;BATF;ARID3B;LBX1;KLF1;CTCF;GMEB1;STAG2;SIX2;RAI1;KDM5B;ZNF234;SOX30;PRDM5;KAT7;SOX21;LZTS1;ZHX1;SP140;KLF12;ZBED9;OSR2;FOXP4;ZNF837;TWIST2;AEBP2;FOXN4;HSF5;ZFP3;ZNF816;ZNF573;DMBX1;KLF17;KLF6;ZFP42;POU5F2;NOBOX;NKX2-6;CREBL2;CREM;ZFP28;GATA5;E2F7;ZNF583;NKX2-5;ZNF570;CREB3L4;CTBP1;C…
GO:0003700	2.41864e-19	1.73391	406.699	550	1172	transcription factor activity, sequence-specific DNA binding	ZBTB33;FOXO6;ZNF605;NR1H3;OLIG2;SNAPC5;ZNF267;IKZF1;HMG20A;KLF2;CITED2;CDX2;SLC30A9;ZBTB18;CEBPA;CEBPB;CEBPD;ZNF211;BATF;ARID3B;LBX1;KLF1;CTCF;GMEB1;STAG2;SIX2;RAI1;KDM5B;ZNF234;SOX30;PRDM5;KAT7;SOX21;LZTS1;ZHX1;SP140;KLF12;ZBED9;OSR2;FOXP4;ZNF837;TWIST2;AEBP2;FOXN4;HSF5;ZFP3;ZNF816;ZNF573;DMBX1;KLF17;KLF6;ZFP42;POU5F2;NOBOX;NKX2-6;CREBL2;CREM;ZFP28;GATA5;E2F7;ZNF583;NKX2-5;ZNF570;CREB3L4;CTBP1;C…
GO:0000975	1.74993e-15	1.77895	282.121	389	813	regulatory region DNA binding	ZBTB33;ZNF730;ZNF737;NR1H3;IKZF1;BASP1;YAP1;PRMT5;CDX2;CEBPA;CEBPB;MYBBP1A;CEBPD;ZNF211;BATF;ARID3B;KLF1;CTCF;GMEB1;SIX2;RAI1;ARID5A;CHD2;PRDM5;ZNF277;KLF12;ZNF257;OSR2;ZNF837;AEBP2;FOXN4;ZNF543;DMBX1;KLF17;NOBOX;CREM;GATA5;ZNF664;E2F7;ZNF583;NKX2-5;ZNF570;CREB3L4;CTNNB1;NFXL1;ZNF519;DBP;ZNF567;ZNF676;ZNF100;GADD45A;ZNF92;DHX36;ZNF675;DLX2;DLX4;DLX5;DMRT1;E2F1;E2F3;EBF1;EGR2;ZNF626;ELF5;ELK1;ZNF5…
GO:0001067	1.74993e-15	1.77895	282.121	389	813	regulatory region nucleic acid binding	ZBTB33;ZNF730;ZNF737;NR1H3;IKZF1;BASP1;YAP1;PRMT5;CDX2;CEBPA;CEBPB;MYBBP1A;CEBPD;ZNF211;BATF;ARID3B;KLF1;CTCF;GMEB1;SIX2;RAI1;ARID5A;CHD2;PRDM5;ZNF277;KLF12;ZNF257;OSR2;ZNF837;AEBP2;FOXN4;ZNF543;DMBX1;KLF17;NOBOX;CREM;GATA5;ZNF664;E2F7;ZNF583;NKX2-5;ZNF570;CREB3L4;CTNNB1;NFXL1;ZNF519;DBP;ZNF567;ZNF676;ZNF100;GADD45A;ZNF92;DHX36;ZNF675;DLX2;DLX4;DLX5;DMRT1;E2F1;E2F3;EBF1;EGR2;ZNF626;ELF5;ELK1;ZNF5…
GO:0044212	2.16876e-15	1.77787	280.733	387	809	transcription regulatory region DNA binding	ZBTB33;ZNF730;ZNF737;NR1H3;IKZF1;BASP1;YAP1;PRMT5;CDX2;CEBPA;CEBPB;MYBBP1A;CEBPD;ZNF211;BATF;ARID3B;KLF1;CTCF;GMEB1;SIX2;RAI1;ARID5A;CHD2;PRDM5;ZNF277;KLF12;ZNF257;OSR2;ZNF837;AEBP2;FOXN4;ZNF543;DMBX1;KLF17;NOBOX;CREM;GATA5;ZNF664;E2F7;ZNF583;NKX2-5;ZNF570;CREB3L4;CTNNB1;NFXL1;ZNF519;DBP;ZNF567;ZNF676;ZNF100;GADD45A;ZNF92;DHX36;ZNF675;DLX2;DLX4;DLX5;DMRT1;E2F1;E2F3;EBF1;EGR2;ZNF626;ELF5;ELK1;ZNF5…
GO:0000981	4.58297e-14	1.85098	218.271	308	629	RNA polymerase II transcription factor activity, sequence-specific DNA binding	ZBTB33;FOXO6;NR1H3;OLIG2;CDX2;CEBPA;CEBPB;CEBPD;BATF;ARID3B;CTCF;GMEB1;STAG2;SIX2;SOX30;PRDM5;SOX21;KLF12;OSR2;AEBP2;DMBX1;KLF17;NOBOX;GATA5;E2F7;NKX2-5;CREB3L4;NFXL1;DBP;DLX2;DLX3;DLX4;DLX5;DMRT1;EBF1;EGR2;ELF5;ELK1;FOXD4L1;EN1;EPAS1;ERG;ESRRB;ESRRG;ETS1;ETS2;ETV1;ETV3;ETV6;FERD3L;TFEC;FOXF1;FOXF2;FOXC1;FOXD1;FOXD4;FOXL1;FOXE3;FOXE1;FOXD2;FOXO1;FLI1;RCOR1;CAMTA1;ZFPM2;HEY1;HEY2;ZNF281;FOS;FOSL2;…
GO:0043565	5.23638e-13	1.60055	354.647	462	1022	sequence-specific DNA binding	ZBTB33;ZNF730;ZNF737;FOXO6;NR1H3;IRX5;IKZF1;KLF2;YAP1;PRMT5;CDX2;ZBTB18;HOXB13;CEBPA;CEBPB;MYBBP1A;CEBPD;ZNF211;BATF;CENPC;ARID3B;LBX1;KLF1;CTCF;GMEB1;SIX2;PPARGC1A;CHD2;SOX30;PRDM7;PRDM5;ZNF277;KLF12;ZNF257;OSR2;FOXP4;ZNF837;DBX1;AEBP2;FOXN4;HSF5;ZNF543;DMBX1;KLF17;ZFP42;NOBOX;MTPN;NKX2-6;CREBL2;CREM;GATA5;ZNF664;E2F7;ZNF583;NKX2-5;ZNF570;CREB3L4;NFXL1;IRX2;NKX6-3;RHOXF1;NKX2-3;ZNF519;DBP;ZNF676…
GO:0001228	1.14094e-11	2.15391	110.697	169	319	transcriptional activator activity, RNA polymerase II transcription regulatory region sequence-specific binding	CEBPA;CEBPB;CEBPD;BATF;ARID3B;CTCF;GMEB1;STAG2;SIX2;OSR2;NOBOX;GATA5;NKX2-5;CREB3L4;DBP;DLX2;DLX3;DLX5;DMRT1;EBF1;EGR2;ELF5;ELK1;EPAS1;ESRRG;ETV1;ETV6;TFEC;FOXF1;FOXF2;FOXC1;FOXD1;FLI1;CAMTA1;FOS;MAFF;EBF3;GABPA;GATA2;GATA3;GATA4;GATA6;EHF;NR6A1;HEYL;NPAS4;GLI2;GLI3;KLF15;NR3C1;GRHL1;HIF1A;NR4A1;FOXA1;FOXA2;HNF4A;ONECUT1;HOXA5;AIRE;BARHL2;FIGLA;FOXK2;IRF1;IRF2;ISL1;JUN;JUNB;MAFA;ONECUT3;LMO2;SMAD…
GO:0000976	1.66402e-11	1.71037	229.375	311	661	transcription regulatory region sequence-specific DNA binding	ZBTB33;ZNF730;ZNF737;YAP1;PRMT5;CDX2;CEBPA;CEBPB;CEBPD;ZNF211;BATF;ARID3B;KLF1;CTCF;GMEB1;SIX2;CHD2;PRDM5;ZNF277;KLF12;ZNF257;OSR2;ZNF837;AEBP2;FOXN4;ZNF543;DMBX1;KLF17;NOBOX;CREM;GATA5;ZNF664;E2F7;ZNF583;NKX2-5;ZNF570;CREB3L4;NFXL1;ZNF519;DBP;ZNF676;ZNF100;ZNF92;ZNF675;DLX2;DLX4;DLX5;DMRT1;EBF1;EGR2;ZNF626;ELF5;ELK1;ZNF584;EN1;ESRRB;ESRRG;ETS2;ETV1;ETV3;ETV6;FERD3L;TFEC;XRN2;ATF6;FOXF1;FOXF2;FOX…
GO:0000982	2.5165e-11	2.10886	113.126	171	326	transcription factor activity, RNA polymerase II core promoter proximal region sequence-specific binding	CEBPA;CEBPB;CEBPD;BATF;ARID3B;CTCF;GMEB1;SIX2;PRDM5;AEBP2;KLF17;NOBOX;NKX2-5;NFXL1;DBP;DLX3;DLX4;DLX5;EBF1;EGR2;ELK1;EN1;EPAS1;ETS2;ETV1;ETV6;TFEC;FOXD1;FOXO1;FLI1;RCOR1;CAMTA1;ZFPM2;ZNF281;FOS;FOSL2;EBF3;GABPA;GATA2;GATA3;EHF;NR6A1;HEYL;NPAS4;GLI2;GLI3;KLF15;NR3C1;GRHL1;HIF1A;NR4A1;FOXA1;HNF4A;ONECUT1;HOXA5;HES1;BARHL2;FIGLA;FOXK2;INSM1;IRF1;ISL1;JUN;JUNB;HES5;MAFA;ONECUT3;HELT;ARNTL;SMAD1;SMAD2…
GO:0003677	1.33065e-10	1.33154	849.834	989	2449	DNA binding	ZBTB33;ZBTB42;ZNF730;TCF24;ZNF737;ZNF316;SP9;ZNF705G;FOXO6;KLLN;ZNF605;HMGXB4;DNAJB6;NR1H3;G3BP1;OLIG2;ZNF443;IRX5;AKAP8;ZNF267;IKZF1;HMG20B;HMG20A;KLF2;SYCP2;BASP1;YAP1;PRMT5;C1D;CDX2;ZBTB18;HMGN4;HOXB13;CEBPA;CEBPB;MYBBP1A;CEBPD;ZNF211;BATF;CENPC;MXD4;ARID3B;TRIM16;KHDRBS1;LBX1;KLF1;CTCF;GMEB1;SIX2;RAI1;KDM5B;ZNF234;ARID5A;PPARGC1A;PAPD7;CHD1;CHD2;SOX30;PRDM7;PRDM5;POLR3A;SOX21;LZTS1;ZNF277;DDX…
GO:0001077	1.6563e-09	2.23057	79.1188	123	228	transcriptional activator activity, RNA polymerase II core promoter proximal region sequence-specific binding	CEBPA;CEBPB;CEBPD;BATF;ARID3B;GMEB1;SIX2;NOBOX;NKX2-5;DBP;DLX3;DLX5;EBF1;EGR2;ELK1;EPAS1;ETV1;ETV6;TFEC;FOXD1;FLI1;CAMTA1;FOS;EBF3;GABPA;GATA2;GATA3;EHF;NR6A1;HEYL;NPAS4;GLI2;GLI3;KLF15;NR3C1;GRHL1;HIF1A;NR4A1;FOXA1;HNF4A;ONECUT1;HOXA5;BARHL2;FIGLA;FOXK2;IRF1;ISL1;JUN;JUNB;MAFA;ONECUT3;SMAD1;SMAD2;MEF2A;MEF2C;MEIS1;MEIS2;MEOX1;MEOX2;MITF;MYB;MYC;NDN;ATOH1;NEUROD1;NFIA;NFIB;NFIC;NFYC;NRF1;YBX1;NR4…
GO:0001012	2.15551e-09	1.64901	207.166	276	597	RNA polymerase II regulatory region DNA binding	ZBTB33;ZNF730;ZNF737;YAP1;CDX2;CEBPA;CEBPB;CEBPD;ZNF211;BATF;ARID3B;CTCF;GMEB1;SIX2;PRDM5;ZNF277;KLF12;ZNF257;OSR2;ZNF837;AEBP2;ZNF543;DMBX1;KLF17;NOBOX;GATA5;ZNF664;E2F7;ZNF583;NKX2-5;ZNF570;CREB3L4;NFXL1;ZNF519;DBP;ZNF676;ZNF100;ZNF92;ZNF675;DLX2;DLX4;DLX5;DMRT1;EBF1;EGR2;ZNF626;ELF5;ELK1;ZNF584;EN1;ESRRB;ESRRG;ETS2;ETV1;ETV3;ETV6;FERD3L;TFEC;ATF6;FOXF1;FOXF2;FOXC1;FOXD1;FLI1;ZNF281;FOS;FOSL2;E…
GO:0000977	3.23278e-09	1.64173	206.125	274	594	RNA polymerase II regulatory region sequence-specific DNA binding	ZBTB33;ZNF730;ZNF737;YAP1;CDX2;CEBPA;CEBPB;CEBPD;ZNF211;BATF;ARID3B;CTCF;GMEB1;SIX2;PRDM5;ZNF277;KLF12;ZNF257;OSR2;ZNF837;AEBP2;ZNF543;DMBX1;KLF17;NOBOX;GATA5;ZNF664;E2F7;ZNF583;NKX2-5;ZNF570;CREB3L4;NFXL1;ZNF519;DBP;ZNF676;ZNF100;ZNF92;ZNF675;DLX2;DLX4;DLX5;DMRT1;EBF1;EGR2;ZNF626;ELF5;ELK1;ZNF584;EN1;ESRRB;ESRRG;ETS2;ETV1;ETV3;ETV6;FERD3L;TFEC;ATF6;FOXF1;FOXF2;FOXC1;FOXD1;FLI1;ZNF281;FOS;FOSL2;E…
GO:0001159	4.16363e-08	1.78561	126.313	176	364	core promoter proximal region DNA binding	ZNF730;ZNF737;CEBPA;CEBPB;CEBPD;BATF;ARID3B;KLF1;CTCF;GMEB1;SIX2;PRDM5;ZNF257;AEBP2;ZNF543;KLF17;NOBOX;ZNF664;NKX2-5;ZNF519;ZNF676;ZNF100;ZNF92;ZNF675;DLX4;DLX5;DMRT1;EBF1;EGR2;ZNF626;ELK1;EN1;ETS2;ETV1;ETV6;TFEC;FOXD1;FLI1;ZNF281;FOS;FOSL2;EBF3;GABPA;GATA3;GATA4;EHF;NR6A1;NPAS4;GLI2;GLI3;NR3C1;GRHL1;HDAC2;CXXC1;FOXA2;HNRNPC;HOXA5;FIGLA;FOXK2;INSM1;IRF1;ISL1;JUN;JUNB;FEZF1;MAFA;ZNF805;HELT;SMAD1;…
GO:0000987	4.62212e-08	1.7848	125.619	175	362	core promoter proximal region sequence-specific DNA binding	ZNF730;ZNF737;CEBPA;CEBPB;CEBPD;BATF;ARID3B;KLF1;CTCF;GMEB1;SIX2;PRDM5;ZNF257;AEBP2;ZNF543;KLF17;NOBOX;ZNF664;NKX2-5;ZNF519;ZNF676;ZNF100;ZNF92;ZNF675;DLX4;DLX5;DMRT1;EBF1;EGR2;ZNF626;ELK1;EN1;ETS2;ETV1;ETV6;TFEC;FOXD1;FLI1;ZNF281;FOS;FOSL2;EBF3;GABPA;GATA3;GATA4;EHF;NR6A1;NPAS4;GLI2;GLI3;NR3C1;GRHL1;HDAC2;CXXC1;FOXA2;HNRNPC;HOXA5;FIGLA;FOXK2;INSM1;IRF1;ISL1;JUN;JUNB;FEZF1;MAFA;ZNF805;HELT;SMAD1;…
GO:0000978	2.68294e-07	1.74628	119.719	165	345	RNA polymerase II core promoter proximal region sequence-specific DNA binding	ZNF730;ZNF737;CEBPA;CEBPB;CEBPD;BATF;ARID3B;CTCF;GMEB1;SIX2;PRDM5;ZNF257;AEBP2;ZNF543;KLF17;NOBOX;ZNF664;NKX2-5;ZNF519;ZNF676;ZNF100;ZNF92;ZNF675;DLX4;DLX5;EBF1;EGR2;ZNF626;ELK1;EN1;ETS2;ETV1;ETV6;TFEC;FOXD1;FLI1;ZNF281;FOS;FOSL2;EBF3;GABPA;GATA4;EHF;NR6A1;NPAS4;GLI2;GLI3;NR3C1;GRHL1;HDAC2;FOXA2;HNRNPC;HOXA5;FIGLA;FOXK2;INSM1;IRF1;ISL1;JUN;JUNB;FEZF1;MAFA;ZNF805;HELT;SMAD1;SMAD2;SMAD3;MAX;MEF2A;M…
GO:0005488	1.00223e-06	1.23961	4832.84	4940	13927	binding	NAT2;CDH2;MED6;ABI1;GNPDA1;ZBTB33;CDH3;ZBTB42;ZNF730;TCF24;IZUMO3;ZNF737;ZNF316;SP9;ZNF705G;FOXO6;KLLN;PDCD6IP;PDCD6;BCL2L10;BCL2L11;SH2B3;C2CD4D;CDH4;HCN4;PIGK;ZNF605;CDH5;HMGXB4;KLRF2;SH2D3A;DNAJB6;CDH7;APELA;SMLR1;MICA;ARMCX5-GPRASP2;UBA2;FARSB;CDH8;ABCC9;NR1H3;IL18BP;CDH9;PTPRU;TSSC4;CDH10;GPC6;EDIL3;COL4A3BP;CDH11;ARPC5;ACTR3;ACTR2;TSPAN5;CDH12;TSPAN2;TSPAN1;PPIF;CTDSP2;HIPK3;CDH13;ACTR1B;AR…
GO:0003714	1.6658e-06	1.93512	72.8726	106	210	transcription corepressor activity	TOB1;SAP18;CITED2;BASP1;YAP1;PRMT5;C1D;CDX2;MYBBP1A;MXD4;CTCF;KDM5B;TCERG1;ZHX1;KLF12;AEBP2;TCP10L;E2F7;CTBP1;CTBP2;ZNF366;OLIG3;ASXL1;E2F6;ENO1;BEND6;JAZF1;TFEC;ZHX2;ZHX3;SIN3B;SIRT1;ZFPM2;RYBP;ZNF281;HEYL;ANKRD1;KCTD1;BRD7;TFCP2L1;LMCD1;APEX1;HSBP1;ID3;ID4;JUNB;SETD8;MEIS2;MNT;ATF3;NFIB;NFIL3;NPAT;PAWR;FOXP3;GMNN;BCL11A;WNT4;FEV;BCOR;BATF3;ATF7IP;CCAR1;DMAP1;PROX1;PSMC3;PBXIP1;RARA;CCND1;HIF3A;…
GO:0001047	2.60876e-06	2.22603	47.5407	74	137	core promoter binding	YAP1;PRMT5;MYBBP1A;CHD2;ZNF277;CREM;E2F7;GADD45A;DHX36;E2F1;E2F3;ELK1;SIRT1;ZNF281;FOS;GATA3;GATA6;HEYL;AGO2;RBMX;GTF2B;H3F3A;HDAC2;SOX8;HNF4A;HNRNPU;INSM1;ARNTL;SMAD1;MEOX1;MITF;KMT2A;ZFHX3;MYOD1;NFIL3;NOTCH1;NPAS2;NRF1;NR4A2;NEUROG3;PAX6;FOXP3;PPARG;CCAR1;PROX1;CALCOCO1;RB1;RREB1;SMYD3;SOX1;SOX4;SOX9;SOX11;SP3;STAT1;STAT5A;STAT6;TFAP2A;TFAP2C;XBP1;PAX8;E2F8;ZNF750;NR4A3;HMGA2;NRIP1;RUNX1;TAF1B;…
GO:0001227	6.21663e-06	2.0143	57.2571	85	165	transcriptional repressor activity, RNA polymerase II transcription regulatory region sequence-specific binding	ZBTB33;CDX2;CTCF;PRDM5;KLF12;AEBP2;DMBX1;KLF17;E2F7;NFXL1;DLX4;EN1;ETS2;ETV3;ETV6;FERD3L;FOXO1;RCOR1;ZFPM2;ZNF281;BCL6B;VAX2;GATA3;FOXD3;HIVEP1;HMX1;HES1;INSM1;JARID2;HES5;FEZF1;HELT;MITF;MNT;MSX1;ATF3;NFIL3;NFKB1;NKX6-1;NEUROG3;PAX6;ZNF219;PITX2;BCL11A;POU4F2;PPARA;CHCHD3;FEZF2;BATF3;PROP1;PROX1;BACH1;NKX3-2;BCL6;BACH2;SALL1;SATB1;GZF1;SKIL;SP3;TBX2;TBX15;TBX3;TCF3;ZEB1;GCFC2;TCF21;TFAP2A;TFAP2C…
GO:0003676	8.08019e-06	1.17895	1366.54	1480	3938	nucleic acid binding	ZBTB33;ZBTB42;ZNF730;TCF24;ZNF737;ZNF316;SP9;ZNF705G;FOXO6;KLLN;ZNF605;HMGXB4;DNAJB6;FARSB;NR1H3;G3BP1;MBNL2;ALYREF;MPHOSPH6;SSX3;OLIG2;ZNF443;HNRNPR;IRX5;AKAP8;SAP18;SMNDC1;ZNF267;IKZF1;HMG20B;HMG20A;KLF2;SYCP2;BASP1;YAP1;PRMT5;C1D;ACAA2;CDX2;ZBTB18;HMGN4;EIF3M;HOXB13;NXF1;SYNCRIP;ADARB2;CEBPA;CEBPB;MYBBP1A;CEBPD;ZNF211;BATF;GLRX3;CENPC;PAIP1;MXD4;HEXIM1;ARID3B;TRIM16;KHDRBS3;KHDRBS1;CELF2;LBX1;…
GO:0046983	1.20877e-05	1.30785	396.288	463	1142	protein dimerization activity	TCF24;IZUMO3;PDCD6IP;PDCD6;BCL2L10;KLRF2;UBA2;CDH13;ADAM10;FLOT1;OLIG2;STUB1;KATNB1;IKZF1;HMG20B;HMG20A;SYCP2;PRMT5;CEBPA;CEBPB;OLFM4;CXCL13;SMC2;MXD4;CD226;ADCY2;ERP29;NUDT21;ADCY5;KATNA1;FGFR1OP;IRAK3;ZHX1;TREX1;CHRNA3;TRIM9;CHRNB2;CIDEA;OLIG1;TWIST2;ADD2;LRRK2;HIST4H4;ASCL4;SPPL3;ADSSL1;SEPT12;HSPB6;DMBX1;ADH5;BHLHE23;CHMP4B;TAF8;NUDT16;GRPEL2;CRYBA2;CRYBB2;MPP7;CSF1;ADRA1B;NKX2-5;SYT6;CTBP1;C…
GO:0001191	2.07038e-05	2.52165	29.149	48	84	transcriptional repressor activity, RNA polymerase II transcription factor binding	MED6;CITED2;TCERG1;WWP2;MED12L;TCP10L;NKX2-5;CTBP1;OLIG3;BEND6;SIN3B;ZFPM2;HEYL;ANKRD1;ISL1;JUN;LMO2;ARNTL;MEF2A;NEUROD1;NFE2L1;NFIB;NOTCH1;WWOX;PITX1;PITX2;PRRX1;POU3F1;POU3F2;PPARA;TBX20;MKL2;MKL1;SOX4;SOX11;T;TBX15;TLE1;BHLHE41;JADE1;EOMES;MIXL1;BHLHE40;URI1;MLIP;TBX18;KLF4;MYOCD
GO:0001078	4.6442e-05	2.20709	36.0893	56	104	transcriptional repressor activity, RNA polymerase II core promoter proximal region sequence-specific binding	CTCF;PRDM5;AEBP2;KLF17;NFXL1;DLX4;EN1;ETS2;FOXO1;RCOR1;ZFPM2;ZNF281;GATA3;HES1;INSM1;HES5;HELT;ATF3;NFIL3;NKX6-1;NEUROG3;ZNF219;PITX2;BCL11A;POU4F2;PPARA;BATF3;PROX1;BACH1;NKX3-2;SALL1;GZF1;SKIL;SP3;TBX2;TBX15;TBX3;TCF3;GCFC2;TCF21;TFAP2A;TFAP2C;TGIF1;NR2E1;MZF1;ZNF217;BTG2;BHLHE41;E2F8;HMGA2;KLF16;NKX6-2;BHLHE40;HAND1;NFE2L3;ZNF536
GO:0003705	4.78677e-05	2.2872	32.9662	52	95	transcription factor activity, RNA polymerase II distal enhancer sequence-specific binding	OLIG2;CEBPA;CEBPB;ARID3B;GATA5;NKX2-5;FOXF1;FOXC1;GATA4;GATA6;HIF1A;HIVEP1;FOXA2;HNF4A;IRF8;JUN;MEF2A;MEIS1;MEOX2;MITF;MYF6;ZFHX3;MYOD1;NFATC1;NFE2L1;NFE2L2;NFKB1;SIX6;PBX3;FOXP3;PKNOX1;POU4F1;PROP1;PROX1;BACH1;PTH;REL;RFX3;BACH2;GZF1;SIX3;SOX9;T;TFAP4;TLE4;USF2;BHLHE41;MIXL1;BHLHE40;FUBP1;MSC;GTF2IRD1
GO:0000988	6.44936e-05	1.40096	198.144	242	571	transcription factor activity, protein binding	MED6;NR1H3;TOB1;SAP18;CITED2;BASP1;YAP1;PRMT5;C1D;CDX2;SLC30A9;CEBPA;MYBBP1A;MXD4;CTCF;GMEB1;KDM5B;PPARGC1A;TCERG1;WWP2;ZHX1;KLF12;MED12L;TWIST2;AEBP2;NCOA7;ABRA;TCP10L;E2F7;NKX2-5;CTBP1;CTBP2;CTNNB1;CITED4;DDX1;ZNF366;OLIG3;ZCCHC12;ASXL1;SLC26A3;DTX1;E2F6;ENO1;ESRRB;BEND6;JAZF1;TFEC;ZHX2;ATF6;TRIM32;ZHX3;FOXO1;WWC1;SIN3B;USP22;MED13L;SIRT1;ZFPM2;RYBP;HEY1;HEY2;ZNF281;GABPA;GATA3;GATA4;HEYL;USP21…
GO:0005515	7.99072e-05	1.13692	3619.69	3732	10431	protein binding	NAT2;CDH2;MED6;ABI1;GNPDA1;ZBTB33;TCF24;IZUMO3;FOXO6;PDCD6IP;PDCD6;BCL2L10;BCL2L11;SH2B3;HCN4;PIGK;CDH5;KLRF2;SH2D3A;DNAJB6;APELA;SMLR1;MICA;ARMCX5-GPRASP2;UBA2;ABCC9;NR1H3;IL18BP;PTPRU;TSSC4;GPC6;EDIL3;COL4A3BP;ARPC5;ACTR3;ACTR2;TSPAN5;TSPAN2;TSPAN1;PPIF;CTDSP2;CDH13;ACTR1B;ARL4C;ARL4A;DNAL4;CDH15;PDIA6;TOB1;G3BP1;PLXNC1;TNK2;ALYREF;ADAM10;MPHOSPH6;DHRS2;INADL;FLOT1;PSMD14;SSX3;OLIG2;GDF11;TRIB1…
GO:0042803	8.27913e-05	1.35194	242.562	290	699	protein homodimerization activity	IZUMO3;PDCD6IP;PDCD6;BCL2L10;KLRF2;CDH13;ADAM10;OLIG2;STUB1;CEBPA;CEBPB;OLFM4;CD226;ERP29;NUDT21;FGFR1OP;IRAK3;TREX1;TRIM9;CIDEA;ADD2;LRRK2;SPPL3;ADSSL1;SEPT12;HSPB6;DMBX1;ADH5;CHMP4B;NUDT16;GRPEL2;CRYBA2;CRYBB2;CSF1;NKX2-5;SYT6;CTBP1;CTBP2;ADRA2A;COMMD1;CTSE;GDF7;ADRA2C;ADRB2;SPPL2C;OLFML2A;DMRT1;ANO6;SLC51A;PLD6;TIGIT;TMEM192;STOM;MECOM;ALDH1A3;PRPS1L1;FGFR1;FGFR2;IKZF2;RAB11FIP2;ZHX2;CEP131;ZH…
GO:0000989	0.000151629	1.37681	196.756	238	567	transcription factor activity, transcription factor binding	MED6;NR1H3;TOB1;SAP18;CITED2;BASP1;YAP1;PRMT5;C1D;CDX2;SLC30A9;CEBPA;MYBBP1A;MXD4;CTCF;GMEB1;KDM5B;PPARGC1A;TCERG1;WWP2;ZHX1;KLF12;MED12L;TWIST2;AEBP2;NCOA7;ABRA;TCP10L;E2F7;NKX2-5;CTBP1;CTBP2;CTNNB1;CITED4;DDX1;ZNF366;OLIG3;ZCCHC12;ASXL1;SLC26A3;DTX1;E2F6;ENO1;ESRRB;BEND6;JAZF1;TFEC;ZHX2;ATF6;TRIM32;ZHX3;FOXO1;WWC1;SIN3B;USP22;MED13L;SIRT1;ZFPM2;RYBP;ZNF281;GABPA;GATA3;GATA4;HEYL;USP21;SND1;ANKR…
GO:0033613	0.000177587	2.70967	19.4327	33	56	activating transcription factor binding	CTNNB1;EEF1D;EGR2;HEY2;GATA4;HNF4A;ISL1;JUN;LMO2;SMAD2;SMAD3;MEF2A;MEF2C;MEF2D;NEUROD1;NFE2L2;PITX2;PPARG;BEX1;DHX33;TBX20;RB1;PRDM16;T;TBX3;DUSP26;BHLHE41;EOMES;SETD3;BHLHE40;HAND2;ZNF516;HDAC4
GO:0008134	0.000202972	1.39067	176.629	215	509	transcription factor binding	MED6;UBA2;TRIB1;CEBPA;CEBPB;MYBBP1A;GAS2L1;SIX2;TOB2;ARID5A;PPARGC1A;TCERG1;WWP2;PRDM5;FAF1;DDX20;MED12L;TAF1L;CREM;PASD1;TCP10L;GATA5;PRICKLE1;NKX2-5;CTBP1;CTBP2;CTNNB1;COMMD7;DDX3X;DACT2;COMMD6;ASXL1;AGTR2;E2F1;E2F5;EEF1D;EGR2;EPAS1;ERCC4;ESRRB;ETS1;FOXF2;TRIM32;FOXC1;FOXO1;FLNA;SIRT1;ZFPM2;HEY1;ICMT;CBX5;HEY2;KAT6B;FOS;MTOR;RNF19A;UBXN7;GATA2;GATA3;GATA4;GATA6;HEYL;ANKRD1;KCTD1;TRIB2;BRD7;GTF2…
GO:0001190	0.000361433	2.69703	17.6976	30	51	transcriptional activator activity, RNA polymerase II transcription factor binding	MED6;WWP2;MED12L;NKX2-5;ZFPM2;ANKRD1;ISL1;JUN;LMO2;ARNTL;MEF2A;NEUROD1;NFE2L1;NOTCH1;WWOX;PITX1;PITX2;PRRX1;POU3F1;POU3F2;PPARA;TBX20;MKL2;MKL1;SOX4;SOX11;JADE1;MIXL1;KLF4;MYOCD
GO:0098811	0.000361433	2.69703	17.6976	30	51	transcriptional repressor activity, RNA polymerase II activating transcription factor binding	MED6;WWP2;MED12L;NKX2-5;ZFPM2;ANKRD1;ISL1;JUN;LMO2;ARNTL;MEF2A;NEUROD1;NFE2L1;NOTCH1;WWOX;PITX1;PITX2;PRRX1;POU3F1;POU3F2;PPARA;TBX20;MKL2;MKL1;SOX4;SOX11;JADE1;MIXL1;KLF4;MYOCD
GO:0097159	0.000381365	1.12174	2043.56	2143	5889	organic cyclic compound binding	ZBTB33;ZBTB42;ZNF730;TCF24;ZNF737;ZNF316;SP9;ZNF705G;FOXO6;KLLN;HCN4;ZNF605;HMGXB4;DNAJB6;UBA2;FARSB;ABCC9;NR1H3;ACTR3;ACTR2;HIPK3;ACTR1B;ARL4C;ARL4A;G3BP1;MBNL2;TNK2;ALYREF;MPHOSPH6;SSX3;OLIG2;ZNF443;HNRNPR;GPHN;ABCC4;IRX5;AKAP8;SAP18;SMNDC1;SPEG;DNAJA2;BCKDK;ZNF267;IKZF1;RRAGB;ABCA8;WARS2;HMG20B;HMG20A;KLF2;SYCP2;BASP1;YAP1;PRMT5;PGRMC2;C1D;ACAA2;CDX2;ZBTB18;HMGN4;UBE2E3;EIF3M;HOXB13;NXF1;SYNCR…
GO:0046872	0.000387958	1.13598	1404.71	1494	4048	metal ion binding	CDH2;ZBTB33;CDH3;ZBTB42;ZNF730;ZNF737;ZNF316;SP9;ZNF705G;PDCD6;C2CD4D;CDH4;ZNF605;CDH5;CDH7;UBA2;FARSB;CDH8;NR1H3;CDH9;CDH10;EDIL3;CDH11;CDH12;CTDSP2;CDH13;CDH15;CDH17;MBNL2;CDH18;TNK2;ADAM10;PSMD14;CTDSPL;ZNF443;COQ7;GPHN;ZMPSTE24;AKAP8;DNAJA2;MARCH6;ZNF267;IKZF1;CDO1;KLF2;MYL12B;SPON2;SEC24B;CLGN;ZBTB18;SEC23A;ADARB2;ZNF211;PITRM1;GLRX3;SLC34A2;MTHFS;ERN2;TRIM16;MYL12A;KLF1;CTCF;GNA13;CETN1;GME…
GO:0042802	0.000392769	1.23629	406.352	460	1171	identical protein binding	IZUMO3;PDCD6IP;PDCD6;BCL2L10;HCN4;KLRF2;CDH13;TNK2;ADAM10;OLIG2;STUB1;NDC80;BAIAP2;CEBPA;CEBPB;OLFM4;KHDRBS1;CD226;CTSC;FRS3;PRDX3;ERP29;NUDT21;FGFR1OP;IRAK3;MRAP2;TREX1;CBX3;TRIM9;CIDEA;ADD2;LRRK2;SPPL3;ADSSL1;NOXO1;SEPT12;HSPB6;TPRG1L;DMBX1;COL1A1;ADH5;CHMP4B;TTC32;NUDT16;GRPEL2;CLDN23;RALYL;TCP10L;CRYBA2;CRYBB2;SYT9;CSF1;E2F7;CST3;CCDC155;NKX2-5;SYT6;CTBP1;CTBP2;ADRA2A;COMMD1;CTSE;GDF7;ADRA2C;…
GO:0043169	0.000397282	1.13468	1435.24	1525	4136	cation binding	CDH2;ZBTB33;CDH3;ZBTB42;ZNF730;ZNF737;ZNF316;SP9;ZNF705G;PDCD6;C2CD4D;CDH4;ZNF605;CDH5;CDH7;UBA2;FARSB;CDH8;NR1H3;CDH9;CDH10;EDIL3;CDH11;CDH12;CTDSP2;CDH13;CDH15;CDH17;MBNL2;CDH18;TNK2;ADAM10;PSMD14;CTDSPL;ZNF443;COQ7;GPHN;ZMPSTE24;AKAP8;DNAJA2;MARCH6;ZNF267;IKZF1;CDO1;KLF2;MYL12B;SPON2;SEC24B;CLGN;ZBTB18;SEC23A;ADARB2;ZNF211;PITRM1;GLRX3;SLC34A2;MTHFS;ERN2;TRIM16;MYL12A;KLF1;CTCF;GNA13;CETN1;GME…
GO:0001046	0.000576232	2.0737	29.8431	45	86	core promoter sequence-specific DNA binding	YAP1;PRMT5;CHD2;ZNF277;CREM;SIRT1;FOS;GATA3;GATA6;HEYL;H3F3A;SOX8;HNF4A;ARNTL;SMAD1;MEOX1;MITF;KMT2A;ZFHX3;NFIL3;NRF1;NR4A2;PAX6;PPARG;PROX1;RREB1;SMYD3;SOX1;SOX4;SOX9;SOX11;SP3;STAT1;STAT5A;STAT6;TFAP2A;PAX8;ZNF750;NR4A3;NRIP1;TAF1B;MTA1;MYOCD;H2AFY;NR1D2
GO:1901363	0.000645046	1.11649	2017.18	2112	5813	heterocyclic compound binding	ZBTB33;ZBTB42;ZNF730;TCF24;ZNF737;ZNF316;SP9;ZNF705G;FOXO6;KLLN;HCN4;ZNF605;HMGXB4;DNAJB6;UBA2;FARSB;ABCC9;NR1H3;ACTR3;ACTR2;HIPK3;ACTR1B;ARL4C;ARL4A;G3BP1;MBNL2;TNK2;ALYREF;MPHOSPH6;SSX3;OLIG2;ZNF443;HNRNPR;GPHN;ABCC4;IRX5;AKAP8;SAP18;SMNDC1;SPEG;DNAJA2;BCKDK;ZNF267;IKZF1;RRAGB;ABCA8;WARS2;HMG20B;HMG20A;KLF2;SYCP2;BASP1;YAP1;PRMT5;PGRMC2;C1D;ACAA2;CDX2;ZBTB18;HMGN4;UBE2E3;EIF3M;HOXB13;NXF1;SYNCR…
GO:0008083	0.00067574	1.69161	55.869	76	161	growth factor activity	GDF11;LEFTY1;CSPG5;NUDT6;CSF1;CSF3;CTGF;GDF7;JAG1;HBEGF;EFEMP1;FGF1;FGF5;FGF8;FGF9;FGF10;FGF12;FGF14;DKK1;FGF20;GDNF;FGF22;BMP10;GMFB;GPI;NENF;OSGIN1;HGF;NRG1;MACC1;IL3;IL4;IL6;IL7;IL9;IL12A;IL12B;INHBA;INHBB;INHBC;JAG2;AREG;GDF6;LEP;LIF;CDNF;NOV;NTF3;OSM;HDGFRP3;CD320;PDGFA;CECR1;PDGFC;PSPN;PTN;REG1A;BDNF;CXCL12;FBRS;BMP2;BMP3;BMP4;BMP7;BMP8B;BTC;TGFA;TGFB2;THBS4;VEGFA;VEGFB;VEGFC;PDGFD;PROK1;WI…
GO:0001076	0.000728339	1.7797	45.8056	64	132	transcription factor activity, RNA polymerase II transcription factor binding	MED6;CITED2;YAP1;PPARGC1A;TCERG1;WWP2;MED12L;TWIST2;TCP10L;NKX2-5;CTBP1;OLIG3;BEND6;SIN3B;MED13L;ZFPM2;GATA4;HEYL;ANKRD1;NR3C1;HIF1A;ISL1;JUN;LIF;LMO2;ARNTL;MEF2A;NEUROD1;NFE2L1;NFIB;CNOT2;NOTCH1;NOTCH2;MED31;WWOX;PITX1;PITX2;PRRX1;POU3F1;POU3F2;PPARA;TBX20;MKL2;MKL1;SOX4;SOX11;T;TBX15;TCF4;TLE1;BHLHE41;JADE1;EOMES;MIXL1;MED10;BHLHE40;URI1;MLIP;TBX18;KLF4;LHX2;MYOCD;MED7;MED20
GO:0001085	0.000852803	1.92819	34.3542	50	99	RNA polymerase II transcription factor binding	TCERG1;WWP2;GATA5;CTNNB1;EGR2;ERCC4;ZFPM2;HEY2;GATA2;GATA3;GATA4;GATA6;ANKRD1;GTF2A2;HDAC2;HNF4A;ID4;ISL1;JUN;LMO2;SMAD3;MEF2A;NEUROD1;NFATC1;NFE2L2;PITX2;PPARA;BEX1;DMAP1;TBX20;BBS1;BBS4;RB1;T;TCF4;TBX3;TCF7L2;XBP1;DUSP26;BHLHE41;BBS10;MKKS;EOMES;MIXL1;SPOP;SETD3;TOX2;BHLHE40;MTA1;KLF4
GO:0046332	0.000951763	2.18336	23.9439	37	69	SMAD binding	TOB1;STUB1;COL3A1;CTNNB1;DAB2;EID2;FKBP1A;FLNA;FOS;GATA4;ANKRD1;JUN;SMAD1;SMAD2;SMAD3;SMAD7;MEF2A;PAX6;RNF111;PRDM16;SKI;SKIL;BMP2;SKOR2;BMPR1A;BMPR1B;TGFBR2;TGIF1;LDLRAD4;HMGA2;USP9Y;AXIN2;RANBP3;ACVR1;MYOCD;MAGI2;USP15
GO:0003712	0.00128878	1.32128	181.835	215	524	transcription cofactor activity	MED6;NR1H3;TOB1;SAP18;CITED2;BASP1;YAP1;PRMT5;C1D;CDX2;SLC30A9;CEBPA;MYBBP1A;MXD4;CTCF;GMEB1;KDM5B;PPARGC1A;TCERG1;ZHX1;KLF12;MED12L;AEBP2;NCOA7;ABRA;TCP10L;E2F7;NKX2-5;CTBP1;CTBP2;CTNNB1;CITED4;DDX1;ZNF366;OLIG3;ZCCHC12;ASXL1;SLC26A3;DTX1;E2F6;ENO1;ESRRB;BEND6;JAZF1;TFEC;ZHX2;ATF6;TRIM32;ZHX3;WWC1;SIN3B;USP22;MED13L;SIRT1;ZFPM2;RYBP;ZNF281;GABPA;GATA3;GATA4;HEYL;USP21;SND1;ANKRD1;BCL9L;KCTD1;BRD…
GO:0001158	0.00150541	1.98299	28.455	42	82	enhancer sequence-specific DNA binding	CDX2;ARID3B;FOXN4;GATA5;ESRRB;FLI1;GATA2;GATA3;GATA4;H3F3A;HDAC2;HIVEP1;HMGB2;HNRNPC;ISL1;JUN;MEOX2;MYT1;NFATC1;NFE2L1;NFE2L2;NFKB1;PBX3;MBD3;POU4F1;PROP1;BACH1;REL;BACH2;GZF1;SIX3;SMARCC2;SOX9;SOX11;T;TFAP2C;XBP1;MIXL1;LMO4;MBD2;TBX19;MSC
GO:0019784	0.00174314	Inf	2.08207	6	6	NEDD8-specific protease activity	SENP8;FAM76B;FAM76A;USP21;OTUB1;OTUB2
GO:0003682	0.00219167	1.3224	161.361	191	465	chromatin binding	HMGXB4;COQ7;HMG20B;HMG20A;CITED2;YAP1;SLC30A9;HMGN4;CEBPB;CTCF;STAG2;ARID5A;PPARGC1A;POLR3A;SP140;TWIST2;FOXN4;HMGB4;GATA5;NKX2-5;CTBP2;CTNNB1;DPPA2;DDX1;RNF168;DLX2;DLX3;DMRT1;DNMT3A;PHC1;EGFR;EGR2;ELK1;EYA3;EZH1;BEND6;FOXO1;FLI1;SIN3B;SATB2;SF3B1;CBX5;BRD4;FOS;FOSL2;GABPA;VAX2;NIPBL;ASF1A;AUTS2;GATA2;GATA3;GATA4;GATA6;MLH3;RBMX;TOX3;GLI2;GLI3;PPP2R3B;GPER1;MSH6;GRHL1;H3F3A;HIST1H1A;HDAC2;HMGB2;…
GO:0043167	0.00266203	1.0994	2093.18	2176	6032	ion binding	CDH2;ZBTB33;CDH3;ZBTB42;ZNF730;ZNF737;ZNF316;SP9;ZNF705G;PDCD6;SH2B3;C2CD4D;CDH4;HCN4;PIGK;ZNF605;CDH5;CDH7;UBA2;FARSB;CDH8;ABCC9;NR1H3;CDH9;CDH10;GPC6;EDIL3;COL4A3BP;CDH11;ACTR3;ACTR2;CDH12;CTDSP2;HIPK3;CDH13;ACTR1B;ARL4C;ARL4A;CDH15;G3BP1;CDH17;MBNL2;CDH18;TNK2;ADAM10;PSMD14;CTDSPL;ZNF443;COQ7;GPHN;ABCC4;ZMPSTE24;AKAP8;SPEG;DNAJA2;BCKDK;MARCH6;ZNF267;IKZF1;RRAGB;ABCA8;WARS2;CDO1;KLF2;MYL12B;SPO…
GO:0001102	0.00312962	2.64041	12.4924	21	36	RNA polymerase II activating transcription factor binding	CTNNB1;EGR2;HEY2;HNF4A;ISL1;JUN;LMO2;SMAD3;NEUROD1;NFE2L2;PITX2;BEX1;TBX20;RB1;T;TBX3;DUSP26;BHLHE41;EOMES;SETD3;BHLHE40
GO:0035326	0.00393104	1.7727	32.9662	46	95	enhancer binding	CDX2;ARID3B;RAI1;FOXN4;GATA5;ESRRB;FLI1;GATA2;GATA3;GATA4;H3F3A;HDAC2;HIVEP1;HMGB2;HNRNPC;ISL1;JUN;SMAD2;SMAD3;MEOX2;MYT1;NFATC1;NFE2L1;NFE2L2;NFKB1;PBX3;MBD3;POU4F1;PROP1;BACH1;REL;BACH2;GZF1;SIX3;SMARCC2;SOX9;SOX11;T;TCF3;TFAP2C;XBP1;MIXL1;LMO4;MBD2;TBX19;MSC
GO:0019210	0.00403422	2.00892	22.2088	33	64	kinase inhibitor activity	TRIB1;SPRY2;CDKN1B;CDKN1C;CDKN2B;HEXIM1;FGFR1OP;HEXIM2;SPRED1;AHSG;SPRED2;IBTK;GMFB;TRIB2;INCA1;RHOH;NCK1;MBIP;TESC;CAMK2N1;PKIA;PRKAR1A;DNAJC3;WNK1;CASP3;PPP1R1B;SOCS2;KAT2B;SOCS3;SOCS6;GMFG;H2AFY;SOCS5
GO:0005283	0.00452535	7.53603	3.47012	8	10	sodium:amino acid symporter activity	SLC6A15;SLC1A1;SLC1A2;SLC6A11;SLC6A12;SLC6A13;SLC38A1;SLC6A5
GO:0008467	0.00502613	Inf	1.73506	5	5	[heparan sulfate]-glucosamine 3-sulfotransferase 1 activity	HS3ST5;HS3ST6;HS3ST4;HS3ST3B1;HS3ST1
GO:0008519	0.00526531	3.29863	7.63427	14	22	ammonium transmembrane transporter activity	AZIN2;AQP1;RHCG;OAZ3;RHD;SLC5A7;SLC6A3;SLC6A4;SLC12A2;SLC18A1;SLC22A1;SLC22A3;SLC22A5;SLC22A16
GO:0019904	0.00541972	1.24905	207.166	237	597	protein domain specific binding	PDCD6IP;TNK2;ADAM10;OLIG2;STUB1;CITED2;DLC1;BASP1;BAIAP2;CEBPA;SLC34A2;TRIM16;KHDRBS3;KHDRBS1;YWHAQ;CIT;FAF1;DDX20;CBX3;U2AF2;SLC22A12;TWIST2;MUC17;SIRPA;MPP7;SAMD11;CTBP1;IGSF5;CXADR;DAP;WBP2NL;DLG1;DLX5;DOCK3;DTX1;EBF1;EGR2;ARHGAP27;EPHA4;EPS15;ESRRG;ETV6;ENKUR;NLGN1;SHANK2;CEP68;ANGEL1;DICER1;SIRT1;RHOQ;CAPN7;CD2AP;CADM1;MTOR;FUT8;NIPBL;ZNF521;GATA2;GATA3;CABYR;HEYL;ARHGEF16;SIT1;GPX1;GRID2;DB…
GO:0008146	0.0056102	2.12221	17.6976	27	51	sulfotransferase activity	UST;CHST4;CHST14;HS3ST5;CHST5;SULT4A1;CHST6;SULT1C3;CHST15;CHST12;CHST7;GAL3ST2;CHST8;HS3ST6;SULT2A1;CHST9;TPST2;TPST1;CHST1;NDST3;HS6ST1;CHST2;HS3ST4;HS3ST3B1;HS3ST3A1;HS3ST2;HS3ST1
GO:0071837	0.00567695	3.76924	6.24622	12	18	HMG box domain binding	OLIG2;CEBPA;DLX5;EGR2;GATA3;HOXA3;HOXC4;JUN;MEOX1;PAX6;PRRX1;POU3F3
GO:0003727	0.00687903	1.94957	21.1678	31	61	single-stranded RNA binding	NXF1;SYNCRIP;ADARB2;KHDRBS1;CPEB2;DDX1;DDX3X;DLX2;AGO3;PATL1;IFIT5;PABPC1;AGO2;A1CF;ANXA1;HNRNPA1;HNRNPC;HNRNPH1;LUZP4;TLR7;RBM11;POLR2D;DDX60;PTBP1;SNRPC;CNBP;ZC3H14;CBX4;PABPC4;PIWIL1;HNRNPDL
GO:0004860	0.00687903	1.94957	21.1678	31	61	protein kinase inhibitor activity	TRIB1;SPRY2;CDKN1B;CDKN1C;CDKN2B;HEXIM1;FGFR1OP;HEXIM2;SPRED1;SPRED2;IBTK;GMFB;TRIB2;INCA1;NCK1;MBIP;TESC;CAMK2N1;PKIA;PRKAR1A;DNAJC3;WNK1;CASP3;PPP1R1B;SOCS2;KAT2B;SOCS3;SOCS6;GMFG;H2AFY;SOCS5
GO:0042826	0.00698975	1.72701	31.2311	43	90	histone deacetylase binding	CEBPA;CEBPB;NUDT21;DDX20;DHX36;WDTC1;CBX5;HEY2;NIPBL;ANKRD1;GLI3;HIC1;HIF1A;HES1;INSM1;KPNA2;MAGEA1;MEF2A;MEF2D;FOXP3;GMNN;PHB;BCOR;CCND1;SUDS3;SIX3;SP2;TCF21;TFAP4;NR2E1;TRAF6;XBP1;BHLHE41;NRIP1;BRMS1L;GCM1;HDAC3;KAT2B;KLF4;MYOCD;NCOR2;HDAC4;CDC20
GO:0005267	0.00742651	1.59794	41.6415	55	120	potassium channel activity	KCNE3;HCN4;ABCC9;KCNH8;CCT8L2;KCNU1;KCNV2;KCNH4;KCNE4;KCNG2;KCNV1;KCNIP1;HPN;KCNK18;KCNT2;HCN1;AQP1;KCNA1;KCNA3;KCNA4;KCNA5;KCNA6;KCNA10;KCNC4;KCND2;KCND3;KCNF1;KCNJ1;KCNJ2;KCNJ3;KCNJ4;KCNJ8;KCNJ9;KCNJ11;KCNJ12;KCNJ16;KCNK1;KCNK3;KCNMA1;KCNMB1;KCNN2;KCNQ2;KCNS2;KCNK9;FXYD4;KCNK10;TMEM38B;KCNK12;HCN2;TMEM38A;MTMR6;KCNAB3;KCNG4;KCNB2;KCNE2
GO:0001205	0.00779408	2.74191	9.36934	16	27	transcriptional activator activity, RNA polymerase II distal enhancer sequence-specific binding	ARID3B;FOXA2;MEOX2;NFATC1;NFE2L1;NFE2L2;NFKB1;SIX6;PBX3;POU4F1;PROP1;BACH1;REL;SIX3;MIXL1;FUBP1
GO:0005249	0.00779521	1.72338	30.5371	42	88	voltage-gated potassium channel activity	KCNE3;HCN4;KCNH8;KCNU1;KCNV2;KCNH4;KCNE4;KCNG2;KCNV1;KCNK18;KCNT2;HCN1;KCNA1;KCNA3;KCNA4;KCNA5;KCNA6;KCNA10;KCNC4;KCND2;KCND3;KCNF1;KCNJ1;KCNJ2;KCNJ3;KCNJ4;KCNJ8;KCNJ9;KCNJ11;KCNJ12;KCNJ16;KCNK1;KCNK3;KCNMA1;KCNQ2;KCNS2;KCNK9;HCN2;KCNAB3;KCNG4;KCNB2;KCNE2
GO:0001517	0.0085751	11.3012	2.42909	6	7	N-acetylglucosamine 6-O-sulfotransferase activity	CHST4;CHST5;CHST6;CHST7;CHST1;CHST2
GO:0022857	0.00909264	1.17817	337.296	372	972	transmembrane transporter activity	KCNE3;HCN4;GJC1;ABCC9;TIMM23B;CDH17;ABCC4;ABCA8;CACNG3;CACNG2;TIMM17A;SLC30A9;SLC19A2;SLC34A2;RALBP1;SLC35D2;AKR1C4;ADAMTS8;IL1RAPL1;SCN11A;AZIN2;CHRNA3;MFSD3;CHRNB1;CHRNB2;SLC2A13;SLC26A7;SLC25A26;SLC5A11;SLC22A12;CLCN5;CLIC2;CALHM3;SLC15A4;SLC24A4;SLC25A29;GJD3;ATP6V1G3;KCNH8;SLC31A2;COX4I1;COX5B;SLCO6A1;COX6A1;COX6A2;COX6C;COX7A1;COX7C;COX10;TMEM37;TRPM6;SLC47A2;SLC30A7;CTNS;CCT8L2;SLC38A11;SL…
GO:0001105	0.00911873	2.38811	11.7984	19	34	RNA polymerase II transcription coactivator activity	MED6;MED12L;ZFPM2;ANKRD1;ISL1;MEF2A;NEUROD1;WWOX;PITX2;PRRX1;POU3F1;POU3F2;TBX20;MKL2;MKL1;SOX4;SOX11;JADE1;MYOCD
GO:0030165	0.00970028	1.71564	29.149	40	84	PDZ domain binding	BAIAP2;CIT;SLC22A12;MUC17;IGSF5;CXADR;NLGN1;CADM1;ARHGEF16;GRID2;GRM7;KCNJ4;CCDC88C;ATP2B1;NSF;ATP2B2;F11R;CRIM1;PDZK1;SNTG2;LIN7C;MAP2K2;PSEN1;KIDINS220;EXOC4;SRR;SDC2;SLC9A3;SLC22A5;SNTB1;SSTR2;FZD3;CXXC4;FZD1;FZD4;FZD7;FZD8;LPAR2;ARHGAP29;RAPGEF2

## Sheet: Table S2
Table S2. Positional conservation of lncRNA across species
lncRNA	pan_troglodytes	gorilla_gorilla	pongo_abelii	macaca_mulatta	mus_musculus	rattus_norvegicus	bos_taurus	ornithorhynchus_anatinus	gallus_gallus	danio_rerio
RP11-138A9.1	1	1	1	1	1	1	1	1	1	1	10
RP11-1103G16.1	1	1	1	1	1	1	1	1	1	1	10
MIR29A	1	1	1	1	1	1	1	1	1	1	10
RP4-710M16.2	1	1	1	1	1	1	1	0	1	1	9
RP11-587H10.1	1	1	1	1	1	1	1	1	1	0	9
RP11-378A12.1	1	1	1	1	1	1	1	1	1	0	9
CTD-2050I18.1	1	1	1	0	1	1	1	1	1	1	9
AC133633.2	1	1	1	1	1	1	1	1	1	0	9
RP11-100L22.2	1	1	1	1	1	1	1	1	1	0	9
RP11-204N11.2	1	0	1	1	1	1	1	1	1	1	9
RP5-978I12.1	1	1	1	1	1	1	1	1	0	1	9
PRKCQ-AS1	1	1	1	1	1	1	1	1	1	0	9
RP11-554D15.4	1	1	1	1	1	1	1	1	1	0	9
MIR137HG	1	1	1	0	1	1	1	1	1	1	9
CTD-2247C11.2	1	1	1	1	1	1	1	1	0	1	9
RP11-243A14.1	1	1	1	1	1	1	0	1	1	1	9
LINC00424	1	1	1	1	1	1	1	1	1	0	9
AC018730.4	1	1	1	1	1	1	1	1	0	1	9
RP11-399H11.2	1	1	1	1	1	1	1	0	1	1	9
RP11-554D15.1	1	1	1	1	1	1	1	1	1	0	9
RP11-90C4.1	1	1	1	1	1	1	1	0	1	1	9
RP11-445O3.3	1	1	1	1	1	1	1	1	0	1	9
CTD-2247C11.5	1	1	1	1	1	1	1	1	0	1	9
CTD-2247C11.4	1	1	1	1	1	1	1	1	0	1	9
RP4-704D23.1	1	1	1	1	1	1	1	1	1	0	9
RP11-418I22.2	1	1	1	1	1	1	0	1	1	1	9
RP5-899B16.1	1	1	1	0	1	1	1	1	1	1	9
CTC-360P9.3	1	1	1	0	1	1	1	1	1	1	9
RP11-631F7.2	1	1	1	1	1	1	1	1	1	0	9
RP11-347D21.3	1	1	1	1	1	1	1	1	1	0	9
RP11-4G2.1	1	1	1	0	1	1	1	1	1	1	9
RP11-39M21.1	1	0	1	1	1	1	1	1	1	1	9
RP11-30O15.1	0	1	1	1	1	1	1	1	1	1	9
RP1-158P9.1	1	1	1	1	1	1	1	0	1	1	9
RP3-332B22.1	1	1	1	0	1	1	1	1	1	1	9
SFTA1P	1	1	1	1	1	1	1	0	1	1	9
RP11-700E23.2	1	1	1	1	1	1	1	1	1	0	9
RP11-554I8.2	1	1	1	1	1	1	1	1	1	0	9
RP11-399H11.3	1	1	1	1	1	1	1	0	1	1	9
RP11-170M17.1	1	1	1	1	1	1	1	1	1	0	9
AC003090.1	1	1	1	1	1	1	1	1	0	1	9
RP11-430L16.1	0	1	1	1	1	1	1	1	1	1	9
RP11-32K4.1	0	1	1	1	1	1	1	1	1	1	9
RP11-272L13.3	1	1	1	0	1	1	1	1	1	1	9
RP11-907D1.1	1	0	1	1	1	1	1	1	1	1	9
RP11-12A2.3	1	1	1	1	1	1	1	1	1	0	9
RP11-16B9.1	1	0	1	1	1	1	1	1	1	1	9
LINC01159	1	1	1	1	1	1	1	1	0	1	9
RP5-899B16.2	1	1	1	1	1	1	1	1	1	0	9
RP11-398J10.2	1	1	1	0	1	1	1	1	1	1	9
RP11-393K12.2	1	1	1	1	1	1	1	1	1	0	9
RP11-103J8.2	1	1	1	1	1	1	1	1	1	0	9
AC011518.2	1	1	1	0	1	1	1	1	1	1	9
RP11-271F18.1	1	1	1	1	1	1	1	0	1	1	9
RP11-236L14.1	1	1	1	0	1	1	1	1	1	1	9
RP11-162I7.1	1	0	1	1	1	1	1	1	1	1	9
LINC00707	1	1	1	1	1	1	1	1	1	0	9
AC091705.1	1	1	1	1	1	1	1	1	0	1	9
AC008992.1	1	1	1	0	1	1	1	1	1	1	9
RP11-466L17.1	1	1	1	1	1	1	1	0	1	1	9
CTD-2247C11.1	1	1	1	1	1	1	1	1	0	1	9
RP11-76E12.1	1	0	1	1	1	1	1	1	1	1	9
RP11-344F13.1	1	1	1	1	1	1	1	1	1	0	9
RP11-445O3.2	1	1	1	1	1	1	1	1	0	1	9
RP11-259A24.1	1	0	1	1	1	1	1	1	1	1	9
RP5-884C9.2	1	1	1	1	1	1	1	1	1	0	9
RP11-554I8.1	1	1	1	1	1	1	1	1	1	0	9
RP11-1D12.2	1	1	1	0	1	1	1	1	1	1	9
RP11-369E15.3	1	1	1	1	1	1	1	1	0	1	9
RP11-39M21.2	1	0	1	1	1	1	1	1	1	1	9
RP11-271F18.4	1	1	1	1	1	1	1	0	1	1	9
RP11-90C4.2	1	1	1	1	1	1	1	0	1	1	9
RP11-134O21.1	1	1	1	1	1	1	1	1	1	0	9
RP11-100L22.4	1	1	1	1	1	1	1	1	1	0	9
CTD-2227E11.1	1	1	1	1	1	1	1	1	1	0	9
LINC00710	1	1	1	1	1	1	1	0	1	1	9
RP11-587H10.2	1	1	1	1	1	1	1	1	1	0	9
RP11-504A18.1	1	1	1	1	1	1	1	0	1	1	9
AC003985.1	1	1	1	1	1	1	1	1	1	0	9
RP11-412H9.2	1	1	1	1	1	1	1	1	1	0	9
RP11-242F11.2	1	1	1	1	1	1	1	1	1	0	9
RP1-278O22.1	1	1	1	1	1	1	1	1	1	0	9
RP1-66N13.1	1	1	1	1	1	1	1	1	1	0	9
RP11-307P5.2	1	1	1	1	1	1	1	1	1	0	9
CTD-3025N20.3	1	1	1	0	1	1	1	1	1	1	9
CTD-3025N20.2	1	1	1	0	1	1	1	1	1	1	9
RP11-779P15.2	1	1	1	1	1	1	1	0	1	1	9
CTD-2161F6.1	1	1	1	1	1	1	1	1	0	1	9
CTD-2050I18.2	1	1	1	0	1	1	1	1	1	1	9
RP11-490G2.2	1	1	1	0	1	1	1	1	1	1	9
RP11-554D15.3	1	1	1	1	1	1	1	1	1	0	9
RP11-90C4.3	1	1	1	1	1	1	1	0	1	1	9
CTD-2161F6.2	1	1	1	1	1	1	1	1	0	1	9
CTD-3046C4.1	0	1	1	1	1	1	1	1	1	1	9
AC009110.1	1	1	1	1	1	1	1	0	1	1	9
RP11-108E14.1	1	1	1	1	1	1	1	1	0	1	9
RP11-547C13.1	1	1	1	1	1	1	1	1	1	0	9
RP11-700E23.1	1	1	1	1	1	1	1	1	1	0	9
RP11-329N22.1	1	1	1	1	1	1	1	1	1	0	9
CTD-2251F13.1	1	1	0	1	1	1	1	1	1	1	9
LINC00708	1	0	1	1	1	1	1	1	1	1	9
RP11-686D16.1	1	1	1	1	1	1	1	1	1	0	9
RP11-1D12.1	1	1	1	0	1	1	1	1	1	1	9
LINC00396	1	1	1	1	1	1	0	1	1	1	9
CTD-2297D10.2	1	1	1	1	1	1	1	1	0	1	9
RP5-1069C8.2	1	1	1	1	1	1	0	1	1	0	8
RP11-406O16.1	1	1	1	1	1	1	1	0	0	1	8
LINC00385	1	1	1	0	1	1	1	1	1	0	8
RP11-459K23.2	0	1	1	1	1	1	1	1	1	0	8
AC114765.1	1	1	1	1	1	1	1	0	1	0	8
GS1-204I12.4	1	1	1	0	1	1	1	1	1	0	8
AC067956.1	1	1	1	1	1	1	1	0	1	0	8
RP11-5P4.2	0	1	1	0	1	1	1	1	1	1	8
7SK	1	1	1	1	1	1	1	0	1	0	8
RP11-478H13.3	1	1	1	1	1	1	0	1	1	0	8
RP11-395P13.4	1	1	1	0	1	1	1	1	1	0	8
RP11-2O17.2	1	1	1	1	1	1	1	1	0	0	8
PITRM1-AS1	1	1	1	1	1	1	0	1	1	0	8
CTC-360P9.1	1	1	1	0	1	1	0	1	1	1	8
AC007403.1	1	1	1	0	1	1	1	1	1	0	8
RP11-349E4.1	1	1	1	0	1	1	1	1	1	0	8
AC007250.4	1	1	1	0	1	1	0	1	1	1	8
RP11-343P9.1	1	1	1	1	1	1	1	1	0	0	8
RP11-522B15.7	0	0	1	1	1	1	1	1	1	1	8
RP11-425E13.1	1	1	1	0	1	1	1	1	1	0	8
RP11-456O19.4	1	1	1	0	1	0	1	1	1	1	8
AC009502.4	1	1	1	1	1	1	1	0	1	0	8
RP11-335E6.4	1	1	1	0	1	1	0	1	1	1	8
RP11-26P13.2	1	1	1	1	1	1	1	1	0	0	8
RP11-570K4.1	1	1	1	1	1	1	0	1	1	0	8
RP11-1008C21.2	0	1	1	0	1	1	1	1	1	1	8
RP11-473I1.9	1	1	1	1	1	1	0	1	1	0	8
RP5-1069C8.3	1	1	1	1	1	1	0	1	1	0	8
RP11-272P10.2	0	1	1	1	1	1	1	1	1	0	8
L29074.3	1	1	1	0	1	1	1	1	1	0	8
RP11-203P2.2	1	1	1	1	1	1	0	0	1	1	8
CTD-2170G1.2	1	1	1	1	1	1	1	1	0	0	8
RP11-257I8.2	1	1	1	0	1	1	1	1	1	0	8
RP11-434D9.1	1	1	1	0	1	1	1	0	1	1	8
RP4-792G4.2	1	1	1	0	1	1	0	1	1	1	8
RP11-174G17.2	1	1	1	1	1	1	0	1	0	1	8
RP11-314P15.2	0	1	1	1	1	0	1	1	1	1	8
RP11-541G9.1	0	1	1	1	1	1	1	1	1	0	8
RP4-697P8.3	1	1	1	1	1	1	0	1	1	0	8
RP11-631F7.1	1	0	1	1	1	1	1	1	1	0	8
AC007381.2	1	1	1	1	1	0	1	1	1	0	8
CTC-360P9.4	1	1	1	0	1	1	0	1	1	1	8
LINC00163	1	1	1	1	1	1	1	0	1	0	8
RP11-576E20.1	1	1	1	1	1	1	0	1	1	0	8
AC123023.1	1	1	1	0	1	1	1	1	1	0	8
RP11-557L19.1	1	1	1	1	1	1	1	1	0	0	8
RP11-406A20.4	0	1	1	1	1	1	1	1	1	0	8
LINC00919	1	1	1	0	1	1	1	1	0	1	8
RP11-63N3.1	1	1	1	0	1	1	1	0	1	1	8
ISPD-AS1	1	1	1	1	1	1	1	0	1	0	8
RP11-256I23.3	1	1	1	1	1	1	1	0	1	0	8
CTA-211A9.5	1	1	1	1	1	1	1	0	1	0	8
LINC00704	1	1	1	1	1	0	1	1	1	0	8
RP11-61I13.3	1	1	1	1	1	1	1	0	1	0	8
RP1-90L6.2	1	1	1	1	1	1	1	0	1	0	8
RP11-355I22.6	1	0	1	1	1	1	1	0	1	1	8
AC078941.1	1	1	1	0	1	1	1	1	1	0	8
AC016682.1	1	1	1	1	1	1	0	1	1	0	8
RP1-230L10.1	1	1	1	0	1	1	1	1	1	0	8
CTD-2194D22.3	1	1	1	1	1	0	1	0	1	1	8
AJ006998.2	1	1	1	0	1	1	1	1	1	0	8
AP000235.2	1	1	1	1	1	1	1	0	1	0	8
MIR181A1HG	1	1	1	1	1	1	0	0	1	1	8
RP11-761N21.1	1	1	1	1	1	1	0	1	1	0	8
RP11-16L9.3	1	1	1	1	1	1	0	0	1	1	8
RP4-715N11.2	1	0	1	0	1	1	1	1	1	1	8
LINC00917	1	1	1	1	0	1	1	1	1	0	8
RP11-142G1.3	1	1	1	0	1	1	1	1	0	1	8
CTD-2383I20.1	1	0	1	0	1	1	1	1	1	1	8
AJ009632.3	1	1	1	0	1	1	1	1	1	0	8
RP1-278O22.2	1	1	1	1	1	1	0	1	1	0	8
RP11-121P10.1	1	1	1	1	1	1	1	0	1	0	8
MIR155HG	1	1	1	1	1	1	1	0	1	0	8
AC083843.2	1	1	1	0	1	1	1	1	0	1	8
CTD-2244C20.2	1	1	1	1	1	1	1	1	0	0	8
RP11-284A20.1	1	1	1	0	1	1	1	1	1	0	8
CTC-436K13.3	1	1	1	1	1	1	1	1	0	0	8
AC096559.1	1	1	1	0	1	1	1	1	1	0	8
RP11-389K14.3	0	1	1	1	1	1	1	1	1	0	8
RP11-421P23.1	1	1	1	1	1	1	0	0	1	1	8
RP11-799O21.2	1	1	1	1	1	1	1	0	1	0	8
RMST	0	1	1	1	1	1	1	1	1	0	8
RP11-458K10.2	1	1	1	0	1	1	1	1	1	0	8
RP11-542A14.1	1	1	1	1	1	1	1	1	0	0	8
RP11-34C15.2	1	1	1	1	1	0	1	1	1	0	8
AC116035.1	1	1	1	0	1	1	1	1	1	0	8
RP11-113I22.1	1	1	1	1	1	1	1	1	0	0	8
RP11-522B15.3	0	0	1	1	1	1	1	1	1	1	8
LINC01122	1	1	1	0	1	1	0	1	1	1	8
AC009965.2	0	1	1	1	1	1	1	1	1	0	8
AC144449.1	1	1	1	1	1	1	0	1	1	0	8
AP001505.9	1	1	1	1	1	1	1	0	1	0	8
RP11-1057B8.2	1	1	1	0	1	1	1	1	0	1	8
CTD-2007H13.3	1	1	1	1	1	1	1	1	0	0	8
CTA-503F6.2	1	1	1	1	1	1	1	0	1	0	8
RP1-15D23.2	1	1	1	0	1	1	1	1	1	0	8
CTC-436K13.1	1	1	1	1	1	1	1	1	0	0	8
CTD-2016O11.1	1	1	1	0	1	1	1	1	0	1	8
RP11-403N16.3	1	1	1	1	1	1	1	1	0	0	8
AC007131.2	1	1	1	1	1	0	1	1	1	0	8
RP11-346D14.1	0	1	1	0	1	1	1	1	1	1	8
RP11-436A7.1	1	0	1	1	1	1	1	1	1	0	8
RP11-438B23.2	1	1	1	1	1	1	1	1	0	0	8
AC007381.3	1	1	1	1	1	0	1	1	1	0	8
PPP1R26-AS1	1	1	1	1	1	1	1	0	1	0	8
AP000235.3	1	1	1	1	1	1	1	0	1	0	8
RP11-176N18.2	1	1	1	0	1	1	1	0	1	1	8
RP11-166D19.1	1	1	1	1	1	0	1	0	1	1	8
RP11-35O7.1	1	0	1	1	1	1	1	1	1	0	8
CTA-992D9.7	1	1	1	1	1	1	1	0	1	0	8
CTD-2506J14.1	1	1	1	1	1	1	0	1	1	0	8
RP11-456O19.5	1	1	1	0	1	0	1	1	1	1	8
RP11-121L11.3	1	0	1	1	1	1	1	1	1	0	8
AC113617.1	1	1	1	1	1	1	1	1	0	0	8
RP11-508M8.1	1	1	1	0	1	1	1	1	1	0	8
RP11-230C9.4	1	1	1	1	1	1	1	0	1	0	8
AC013460.1	1	1	1	1	1	1	1	1	0	0	8
LINC01105	1	1	1	1	1	1	1	0	1	0	8
RP5-1051D14.1	0	1	1	1	1	1	1	1	1	0	8
SNORD45	1	1	1	1	0	1	1	1	1	0	8
RP11-317N8.3	1	1	1	0	1	1	1	1	1	0	8
RP11-473I1.10	1	1	1	1	1	1	0	1	1	0	8
NAV2-IT1	1	0	1	1	1	1	1	1	1	0	8
RP11-452N4.1	1	1	1	0	1	1	1	1	0	1	8
AC108056.1	1	1	1	1	1	1	1	1	0	0	8
RP11-542A14.2	1	1	1	1	1	1	1	1	0	0	8
LINC00676	1	1	1	1	1	0	0	1	1	1	8
RP11-555H7.2	1	1	1	1	1	1	0	1	1	0	8
RP11-756H20.1	1	1	1	0	1	1	1	1	1	0	8
RP4-544H6.2	1	1	1	0	1	1	1	1	1	0	8
AP000233.3	1	1	1	1	1	1	1	0	1	0	8
RP4-764O22.1	0	1	1	1	1	1	1	1	1	0	8
RP11-475D12.1	1	1	1	1	1	0	1	1	1	0	8
RP11-805I24.1	1	1	1	1	0	1	1	1	1	0	8
RP11-181F12.1	1	1	1	1	1	0	1	1	1	0	8
AC011525.2	1	1	1	0	1	1	0	1	1	1	8
CTD-2342N23.3	1	1	1	0	1	1	1	1	0	1	8
RP11-32D16.1	1	1	1	1	1	1	1	1	0	0	8
AC114765.2	1	1	1	1	1	1	1	0	1	0	8
RP11-513G11.3	1	1	1	0	1	1	1	1	0	1	8
CTA-929C8.8	1	1	1	1	1	1	1	0	1	0	8
RP11-397H6.1	0	1	1	1	1	1	1	1	1	0	8
RP11-301G19.1	1	1	1	1	1	1	1	0	0	1	8
CTC-436K13.2	1	1	1	1	1	1	1	1	0	0	8
MIR205HG	0	1	1	1	1	1	1	1	1	0	8
AC004540.5	1	1	1	0	1	1	1	1	1	0	8
AC018359.1	1	1	1	0	1	1	1	1	1	0	8
CTC-360P9.2	1	1	1	0	1	1	0	1	1	1	8
RP11-98J9.2	1	1	1	1	1	1	1	0	0	1	8
RP11-84E24.2	1	1	1	0	1	1	1	1	1	0	8
RP11-5P4.3	1	1	1	0	1	1	0	1	1	1	8
FMR1-AS1	1	1	1	0	1	1	1	1	1	0	8
RP5-988G17.1	0	1	1	1	1	1	1	1	1	0	8
LINC00643	1	0	1	1	1	1	1	0	1	1	8
AC068610.5	1	1	1	0	1	1	1	1	1	0	8
AC005022.1	1	1	1	0	1	1	1	1	1	0	8
RP11-184A2.3	1	1	1	1	1	1	0	1	1	0	8
RP11-5P4.1	1	1	1	0	1	1	0	1	1	1	8
RP11-369E15.4	1	1	1	1	1	1	0	0	1	1	8
RP11-278H7.3	1	0	1	1	1	1	1	0	1	1	8
LINC00618	1	1	1	1	1	1	0	1	1	0	8
LINC00951	1	1	1	1	1	1	1	0	1	0	8
LINC00466	1	1	1	0	1	1	0	1	1	1	8
RP11-566J3.4	1	1	0	0	1	1	1	1	1	1	8
RP11-522B15.5	0	0	1	1	1	1	1	1	1	1	8
RP11-231N3.1	1	1	1	1	1	1	1	0	0	1	8
RP11-507B12.2	1	0	1	1	1	1	1	0	1	1	8
RP11-518I13.1	1	1	1	1	1	1	1	0	1	0	8
CTD-2194D22.4	1	1	1	1	1	0	1	0	1	1	8
RP11-193P11.3	1	1	1	1	1	1	1	0	1	0	8
RP11-13J10.1	1	1	1	1	1	1	1	1	0	0	8
RP11-173D14.3	1	1	1	1	1	0	1	1	1	0	8
RP3-525N10.2	1	1	1	1	1	1	1	0	0	1	8
RP11-507B12.1	1	0	1	1	1	1	1	0	1	1	8
RP11-490M8.1	1	1	1	1	1	0	1	1	0	1	8
RP11-38G5.2	1	1	1	1	1	1	1	0	1	0	8
RP11-259O2.1	1	1	1	1	1	0	1	0	1	1	8
AC004947.2	1	1	1	0	1	1	1	1	1	0	8
RP11-153K16.1	1	1	1	1	1	1	1	0	1	0	8
RP3-390M24.1	1	1	1	1	1	0	1	1	1	0	8
RP11-428C19.5	1	0	1	1	1	1	1	1	1	0	8
AC083843.1	1	1	1	1	1	1	1	1	0	0	8
RP11-111A21.1	1	1	1	1	1	1	1	1	0	0	8
LINC00399	1	1	1	1	1	0	0	1	1	1	8
AC106053.1	1	1	1	1	1	1	1	0	1	0	8
RP11-88I21.2	1	1	1	0	1	1	1	1	1	0	8
RP3-399L15.2	1	1	1	0	1	1	1	1	1	0	8
RP11-308B16.2	1	0	1	1	1	1	1	0	1	1	8
RP11-372M18.1	0	1	1	1	1	1	1	1	1	0	8
RP11-397A16.2	1	1	1	0	1	0	1	1	1	1	8
AC092661.1	1	1	1	1	1	1	1	1	0	0	8
RP11-547C5.2	1	1	1	1	1	1	0	1	1	0	8
RP11-110L15.2	1	1	1	1	1	1	1	0	1	0	8
CTD-2316B1.1	0	1	1	1	1	1	1	1	0	1	8
RP11-214L13.1	1	1	1	0	1	0	1	1	1	1	8
CTA-929C8.5	1	1	1	1	1	1	1	0	1	0	8
RP4-723E3.1	1	0	1	0	1	1	1	1	1	1	8
RP11-138A23.2	0	1	1	1	1	1	1	1	1	0	8
RP11-354I10.1	1	1	1	0	1	1	1	1	1	0	8
RP11-24I21.1	1	1	1	1	1	1	1	1	0	0	8
RP4-796I8.1	1	1	1	1	1	1	0	1	1	0	8
CTD-2008N3.1	1	0	1	1	1	1	1	1	1	0	8
RP11-116D17.3	1	1	1	1	1	1	1	0	1	0	8
RP11-449P1.1	1	1	1	1	1	1	1	0	1	0	8
RP11-369E15.1	1	1	1	1	1	1	0	0	1	1	8
RP11-552E20.4	1	1	1	1	1	1	1	0	1	0	8
CTD-2008L17.2	1	1	1	0	1	0	1	1	1	1	8
MAST4-AS1	1	1	1	0	1	1	1	1	0	1	8
CTC-467M3.1	1	1	1	1	1	1	1	1	0	0	8
RP11-89K22.1	0	1	1	1	1	0	1	1	1	1	8
RP11-298E9.5	1	1	1	1	1	1	0	1	1	0	8
LINC00162	1	1	1	1	1	1	1	0	1	0	8
CTA-929C8.6	1	1	1	1	1	1	1	0	1	0	8
LINC00862	0	1	1	1	1	1	1	1	0	1	8
RP5-1050E16.1	0	1	1	1	1	1	1	1	1	0	8
RP11-102J14.1	1	1	1	1	1	1	0	1	1	0	8
LINC00407	0	1	1	1	1	1	1	1	1	0	8
AC016903.2	0	1	1	1	1	1	1	1	1	0	8
LINC00702	1	1	1	1	1	0	1	1	1	0	8
RP11-1028N23.4	1	1	1	1	1	1	1	0	1	0	8
RP11-318G21.4	1	1	1	1	1	1	0	0	1	1	8
RP11-514D23.3	1	1	1	1	0	1	1	1	1	0	8
RP11-335E6.3	0	1	1	0	1	1	1	1	1	1	8
LINC00648	0	1	1	1	1	1	1	1	1	0	8
RP11-421P23.2	1	1	1	1	1	1	0	0	1	1	8
RP11-563N12.2	1	1	1	1	1	1	0	0	1	1	8
RP11-230C9.2	1	1	1	1	1	1	1	0	1	0	8
RP11-2G1.1	0	1	1	1	1	1	1	1	1	0	8
CTC-360P9.5	1	1	1	0	1	1	0	1	1	1	8
RP11-347D21.1	1	1	1	1	1	1	1	1	0	0	8
LINC01081	1	1	1	1	0	1	1	1	1	0	8
RP4-734C18.1	1	1	1	1	1	1	0	1	1	0	8
RP11-541G9.2	1	1	1	1	1	0	1	1	1	0	8
RP11-265P11.1	1	1	1	0	1	0	1	1	1	1	8
MIAT	1	1	1	1	1	1	1	0	1	0	8
RP11-503L19.1	1	1	1	1	1	1	1	1	0	0	8
AC092580.4	1	1	1	1	1	1	1	1	0	0	8
CTC-552D5.1	1	1	1	1	1	0	1	1	1	0	8
AC021021.2	1	1	1	1	1	1	1	0	1	0	8
RP11-478H13.1	1	1	1	1	1	1	0	1	1	0	8
CTD-2287N17.1	1	0	1	0	1	1	1	1	1	1	8
AC093843.1	1	1	1	1	1	1	1	0	1	0	8
RP11-259O2.3	1	1	1	1	1	0	1	0	1	1	8
RP3-462C17.1	1	1	1	1	1	1	1	0	1	0	8
RP5-1027O11.1	1	1	1	0	1	1	1	1	1	0	8
LINC01069	1	1	1	1	1	1	0	0	1	1	8
SPATA8-AS1	1	0	1	1	1	1	1	1	1	0	8
LINC00558	1	1	1	1	1	1	1	0	1	0	8
RP11-805I24.3	1	1	1	1	0	1	1	1	1	0	8
LINC00992	1	1	1	1	1	1	0	1	1	0	8
RP11-555F9.2	0	1	1	1	1	1	1	1	1	0	8
LINC00635	1	1	1	0	1	1	1	1	1	0	8
RP11-59J16.1	1	1	1	0	1	1	1	1	1	0	8
CTD-2218G20.2	1	1	1	1	1	1	1	1	0	0	8
RP11-716H6.1	1	1	1	1	1	1	1	0	1	0	8
RP11-492L8.2	1	1	1	1	1	1	0	1	1	0	8
RP11-522B15.4	1	0	1	1	1	1	1	1	1	0	8
RP11-98J9.3	1	1	1	1	1	1	1	0	0	1	8
AC073133.2	1	1	1	1	1	1	1	0	1	0	8
RP11-359N5.1	1	1	1	1	1	1	0	1	1	0	8
LINC00370	1	1	1	1	1	0	0	1	1	1	8
RP11-394O9.1	1	1	1	1	1	1	1	1	0	0	8
RP11-536O18.2	0	1	1	1	1	1	1	1	1	0	8
RP11-480O10.1	1	1	1	1	1	1	1	1	0	0	8
RP11-141E13.1	1	1	1	1	1	1	0	1	1	0	8
TMEM161B-AS1	1	1	1	1	1	1	1	1	0	0	8
LINC00494	1	1	1	1	1	1	1	1	0	0	8
RP4-771M4.3	0	1	1	0	1	1	1	1	1	1	8
FENDRR	1	1	1	1	0	1	1	1	1	0	8
RP11-195B3.1	1	1	1	1	1	1	0	1	1	0	8
LINC00609	1	1	1	0	1	1	1	1	1	0	8
RP11-907D1.2	1	1	1	1	1	1	0	1	1	0	8
RP11-21L19.1	1	1	1	1	1	1	1	0	0	1	8
RP11-259K15.2	1	1	1	0	1	1	1	1	1	0	8
RP11-532L16.3	0	1	1	1	1	1	1	1	0	1	8
LINC01006	1	1	1	1	1	1	1	0	1	0	8
CTD-2066L21.1	1	1	1	1	1	1	1	1	0	0	8
AC073133.1	1	1	1	1	1	0	1	1	1	0	8
MEF2C-AS1	1	1	1	1	1	1	1	1	0	0	8
RP11-214L19.1	1	1	1	1	1	1	0	1	1	0	8
RP3-471M13.2	1	1	1	0	1	1	1	1	1	0	8
RP11-630C16.1	1	1	1	1	1	1	1	1	0	0	8
RP11-369E15.2	1	1	1	1	1	1	0	0	1	1	8
AC005152.3	1	1	1	0	1	1	1	1	1	0	8
RP11-805I24.4	1	1	1	1	0	1	1	1	1	0	8
AC007392.4	1	1	1	0	1	1	1	1	1	0	8
RP11-157D23.2	1	1	1	0	1	0	1	1	1	1	8
RP11-265P11.2	1	1	1	0	1	0	1	1	1	1	8
AC096559.2	1	1	1	0	1	1	1	1	1	0	8
LINC01067	1	1	1	1	1	0	0	1	1	1	8
RP11-252P19.1	1	1	1	1	0	1	1	1	1	0	8
RP11-372M18.2	0	1	1	1	1	1	1	1	1	0	8
RP3-399L15.1	1	1	1	0	1	1	1	1	1	0	8
RPL34-AS1	1	0	1	1	1	1	1	0	1	1	8
RP11-5P22.3	1	1	1	0	1	1	1	1	0	1	8
RP11-444A22.1	1	1	1	1	1	0	1	1	1	0	8
RP11-157D23.1	1	1	1	0	1	0	1	1	1	1	8
CTC-467M3.2	1	1	1	1	1	1	1	1	0	0	8
RP11-335E6.2	0	1	1	0	1	1	1	1	1	1	8
RP11-513G11.2	1	1	1	0	1	1	1	1	0	1	8
RP11-347D21.2	1	1	1	1	1	1	1	1	0	0	8
RP11-116N8.1	1	1	1	0	1	1	1	1	1	0	8
RP11-542M13.3	1	1	1	1	0	1	1	1	1	0	8
AC083843.3	1	1	1	0	1	1	1	1	0	1	8
RP11-820L6.1	1	1	1	1	1	1	1	0	1	0	8
AC009784.3	1	1	1	1	1	0	1	1	1	0	8
RP11-284A20.3	1	1	1	0	1	1	1	1	1	0	8
RP11-395P13.2	1	1	1	0	1	1	1	1	1	0	8
RP11-515E23.1	1	1	1	1	1	1	0	1	1	0	8
RP11-458K10.1	1	1	1	0	1	1	1	1	1	0	8
RP11-355I22.7	1	0	1	1	1	1	1	0	1	1	8
AC011518.1	1	1	1	0	1	1	0	1	1	1	8
RP11-331K15.1	1	1	1	0	1	1	1	1	1	0	8
CTD-2029E14.1	1	0	1	1	1	1	1	1	1	0	8
RP11-690J15.1	1	1	1	1	1	1	1	0	1	0	8
RP1-90L6.3	1	1	1	1	1	1	1	0	1	0	8
RP11-609L23.1	1	1	1	1	1	1	0	1	1	0	8
RP11-574H6.1	1	1	1	1	1	0	1	1	1	0	8
RP11-184A2.2	1	1	1	1	1	1	0	1	1	0	8
AC005550.4	1	1	1	1	1	1	1	0	1	0	8
GS1-279B7.2	1	1	1	0	1	1	1	1	1	0	8
RP11-552E20.1	1	1	1	1	1	1	1	0	1	0	8
RP11-211G3.2	0	1	1	0	1	1	1	1	1	1	8
CTD-2151A2.1	1	1	1	1	1	1	1	1	0	0	8
AF015720.3	1	1	1	1	1	1	0	1	1	0	8
RP11-114G22.1	1	1	1	1	1	1	1	0	1	0	8
MEG3	1	1	0	0	1	1	1	1	1	1	8
LINC00331	1	1	1	1	1	1	0	1	1	0	8
AC024084.1	1	1	1	1	1	0	1	1	1	0	8
RP11-328C8.5	1	1	1	1	1	1	0	1	1	0	8
RP5-1043L13.1	1	1	1	1	1	1	1	1	0	0	8
RP11-789F5.1	1	1	1	0	1	1	1	1	1	0	8
RP11-960B9.2	1	1	1	0	1	1	1	1	1	0	8
RP11-347D21.4	1	1	1	1	1	1	1	1	0	0	8
LINC00544	1	1	1	0	1	1	1	1	1	0	8
AY269186.1	1	1	1	0	1	1	1	1	1	0	8
MIR1587	1	1	1	0	1	0	1	1	1	1	8
RP11-6F6.1	0	1	1	0	1	1	1	1	1	0	7
RP11-454C18.2	1	1	0	0	1	1	1	1	0	1	7
RP11-1109F11.3	1	1	1	0	1	1	1	1	0	0	7
DSCAM-IT1	1	0	1	0	1	1	1	1	1	0	7
RP11-593F5.2	0	0	1	1	1	1	1	1	1	0	7
AC116609.1	1	1	1	1	1	1	0	1	0	0	7
RP11-8L2.1	1	1	1	0	1	1	1	0	1	0	7
RP11-727A23.4	1	1	1	0	1	1	1	0	1	0	7
LINC00698	1	1	1	1	1	1	1	0	0	0	7
LINC01115	1	1	1	1	1	1	0	1	0	0	7
AP000432.2	1	0	1	0	1	1	1	1	1	0	7
AP000233.4	1	1	1	1	1	1	1	0	0	0	7
AC008069.1	1	1	1	0	1	1	0	1	1	0	7
RP11-279F6.1	1	1	1	1	1	1	0	0	1	0	7
RP11-290F20.1	1	0	1	1	1	1	1	1	0	0	7
RP5-944M2.1	1	1	1	1	1	0	0	1	1	0	7
RP11-89B16.1	1	1	1	0	1	1	0	0	1	1	7
KMT2E-AS1	1	1	1	0	1	0	1	1	1	0	7
RP11-526P5.2	0	1	1	1	1	0	1	1	0	1	7
RP11-243E13.1	1	1	1	0	1	0	1	0	1	1	7
RP11-233E12.1	1	1	1	1	1	0	1	0	0	1	7
AC133633.1	0	1	1	1	1	1	0	1	1	0	7
CTC-400I9.3	0	1	1	0	1	1	1	1	1	0	7
RP4-555D20.3	1	1	1	1	1	1	0	1	0	0	7
AC009498.1	0	1	1	0	1	1	1	1	1	0	7
RP11-108M12.3	0	1	1	0	1	1	1	1	0	1	7
RP4-781K5.9	1	1	1	0	1	1	0	1	1	0	7
RP3-416J7.5	1	1	1	0	1	1	1	1	0	0	7
RP11-161I6.2	1	1	1	1	1	1	0	1	0	0	7
RP11-231C18.2	1	1	1	0	1	1	1	0	0	1	7
RP11-754N21.1	1	1	1	1	1	1	0	0	1	0	7
RP11-255M2.1	1	1	1	0	1	0	1	1	1	0	7
RP11-225N10.1	1	1	1	0	1	1	1	1	0	0	7
RP11-475D12.2	1	1	1	0	1	1	0	1	1	0	7
LINC00838	1	1	1	1	1	1	0	1	0	0	7
RP5-859D4.3	0	1	1	1	1	0	1	1	0	1	7
LINC00507	1	1	1	1	1	1	1	0	0	0	7
RP11-736P16.1	1	1	1	1	1	1	0	0	1	0	7
RP11-20J15.3	1	1	1	0	1	1	1	0	1	0	7
RP11-434E6.2	1	1	1	0	1	1	1	0	1	0	7
RP11-752G15.8	1	1	1	0	1	1	1	0	1	0	7
AC064834.2	0	1	1	0	1	1	1	0	1	1	7
GATA6-AS1	1	0	1	1	1	1	0	1	1	0	7
RP11-292D4.3	1	0	1	0	1	0	1	1	1	1	7
CASC20	0	1	1	1	1	1	0	0	1	1	7
RP11-503L23.1	1	0	1	1	0	1	1	1	1	0	7
CTB-43E15.2	1	1	1	0	1	1	1	1	0	0	7
AC091969.1	1	1	1	0	1	1	1	1	0	0	7
RP11-150O12.2	1	1	1	0	1	1	0	1	1	0	7
RP5-898J17.1	1	1	1	0	1	1	0	1	1	0	7
LINC00461	0	1	1	0	1	0	1	1	1	1	7
CTC-448D22.1	0	1	1	0	1	1	1	1	1	0	7
CTC-400I9.2	0	1	1	0	1	1	1	1	1	0	7
RP11-706D8.3	0	1	1	1	1	1	1	0	1	0	7
RP11-124N3.3	1	0	1	0	1	1	1	1	1	0	7
RP11-397A16.1	1	1	1	0	1	1	1	1	0	0	7
CTD-2582D11.1	1	1	1	0	1	1	1	0	1	0	7
RP11-119D18.1	1	1	1	1	1	0	0	1	1	0	7
AC010745.4	1	1	1	1	1	0	0	1	1	0	7
RP11-171N4.3	1	1	1	0	1	1	1	1	0	0	7
RP11-2C7.1	1	1	1	1	1	1	1	0	0	0	7
RP13-653N12.2	1	1	1	1	1	1	1	0	0	0	7
CTD-2199O4.7	1	1	1	0	1	1	0	1	1	0	7
RP11-314C16.1	1	1	1	0	1	0	1	1	1	0	7
PEX5L-AS1	1	1	1	0	1	1	0	1	1	0	7
AP001046.6	1	0	1	1	1	1	0	1	1	0	7
RP11-103C3.1	0	1	1	1	1	1	1	1	0	0	7
CTC-430J12.2	1	1	1	0	1	1	0	1	1	0	7
AC012354.6	1	1	1	1	1	1	0	0	0	1	7
RP11-1L12.3	0	1	1	1	1	0	1	1	1	0	7
RP11-433J20.1	1	1	1	1	1	0	1	1	0	0	7
RP11-18H21.2	1	0	1	1	0	1	1	1	1	0	7
AP000797.4	1	1	1	0	1	1	1	1	0	0	7
CTD-2281M20.1	0	1	1	0	1	1	1	1	1	0	7
RP11-696F12.1	1	1	1	0	1	1	1	0	1	0	7
RP11-702B10.1	1	1	1	1	1	1	1	0	0	0	7
CTC-467M3.3	0	1	1	0	1	0	1	1	1	1	7
RP11-116A1.1	1	1	0	0	1	1	1	1	1	0	7
RP11-154H17.1	1	1	1	0	1	0	1	0	1	1	7
RP11-1085N6.5	0	1	1	0	1	1	1	1	0	1	7
AC007392.3	0	1	1	0	1	1	1	1	1	0	7
RP11-490O24.2	1	1	1	0	1	1	0	1	1	0	7
LINC00861	1	1	1	1	1	1	0	0	1	0	7
RP13-653N12.1	1	1	1	1	1	1	0	0	1	0	7
AP000475.2	0	1	1	0	1	1	1	1	1	0	7
CASC14	1	1	0	0	1	1	1	1	1	0	7
RP11-401N18.1	1	1	1	0	1	1	1	1	0	0	7
RP5-827L5.1	1	1	1	1	1	1	0	0	1	0	7
LINC00924	1	1	1	0	1	0	0	1	1	1	7
AC087430.1	1	1	1	1	1	0	1	0	1	0	7
RP11-702B10.2	1	1	1	1	1	1	1	0	0	0	7
AC144521.1	1	1	1	0	1	1	0	1	1	0	7
RP11-164N3.2	1	1	1	1	1	1	0	1	0	0	7
RP11-556O15.1	1	1	1	0	1	1	1	0	1	0	7
RP11-357K6.2	1	1	1	1	1	1	1	0	0	0	7
RP11-554F20.1	0	1	1	1	1	1	1	0	1	0	7
RP11-352M15.1	1	1	0	0	1	1	1	0	1	1	7
PTCSC3	0	1	1	0	1	1	1	1	1	0	7
RP11-692C24.1	1	1	1	0	1	1	1	0	1	0	7
RP11-2L8.1	1	1	1	0	1	1	1	0	1	0	7
CTA-31J9.2	1	0	1	0	1	1	1	1	1	0	7
AC092580.3	1	1	1	1	1	1	0	1	0	0	7
RP5-1022J11.2	1	1	1	0	1	1	1	1	0	0	7
RP11-53L24.1	1	1	1	1	1	0	0	1	0	1	7
RP11-430H10.3	1	1	1	0	1	1	0	1	1	0	7
RP11-356I2.4	0	1	1	0	1	1	1	1	0	1	7
RP11-317N8.5	0	1	1	0	1	1	1	1	1	0	7
AC007403.3	0	1	1	0	1	1	1	1	1	0	7
RP11-171N4.4	1	1	1	0	1	1	1	1	0	0	7
AC116609.3	1	1	1	1	1	0	0	1	1	0	7
AF241725.4	0	1	1	0	1	1	1	1	1	0	7
CTC-400I9.1	0	1	1	0	1	1	1	1	1	0	7
RP11-2L8.2	0	1	1	1	1	1	1	0	1	0	7
AC090044.1	1	1	1	1	1	0	1	0	1	0	7
RP11-96G10.1	0	1	1	1	1	1	1	1	0	0	7
RP11-76E17.3	1	0	1	1	1	1	1	0	1	0	7
RP11-343L5.2	1	1	1	1	1	1	0	0	1	0	7
CTC-472C24.1	1	1	1	0	1	1	1	1	0	0	7
RP11-543A18.1	1	1	1	0	1	1	1	0	1	0	7
CTD-2373J6.1	1	1	1	1	1	0	0	1	1	0	7
RP1-45N11.1	0	1	1	0	1	1	1	0	1	1	7
RP11-255M2.2	1	1	1	0	1	0	1	1	1	0	7
RP11-272B17.1	1	0	1	1	1	1	0	1	1	0	7
RP11-504I13.3	1	1	1	1	1	0	1	1	0	0	7
LINC00588	1	1	1	1	1	0	0	1	0	1	7
RP11-781A6.1	1	1	1	0	1	1	1	1	0	0	7
RP11-348J24.2	1	1	1	0	1	0	1	1	1	0	7
AC010090.1	1	1	1	0	1	1	1	0	1	0	7
RP11-284H19.1	1	1	1	0	1	1	1	0	1	0	7
RP5-1172A22.1	1	1	1	1	1	1	0	0	1	0	7
RP11-1141N12.1	1	1	1	1	1	1	0	0	1	0	7
RP4-583K8.1	1	1	1	0	1	1	1	1	0	0	7
RP11-308K2.1	1	1	1	0	1	1	1	0	1	0	7
RP11-123O10.3	1	1	1	1	1	0	1	0	1	0	7
RP1-193H18.2	1	1	1	0	1	1	1	0	1	0	7
RP11-831A10.1	1	1	1	1	1	1	0	1	0	0	7
RP11-122F24.1	1	1	0	1	1	1	1	0	1	0	7
AC073987.1	0	1	1	1	1	1	1	0	1	0	7
RP11-361K17.2	1	1	1	0	1	1	1	1	0	0	7
AP001046.5	1	0	1	1	1	1	1	0	1	0	7
RP11-527N22.1	1	1	1	0	1	1	1	1	0	0	7
CTC-493L21.1	1	1	1	0	1	1	1	1	0	0	7
RP11-749H20.1	1	1	1	1	1	1	0	0	1	0	7
RP11-358H9.1	1	1	1	0	1	1	1	0	1	0	7
RP5-955M13.4	1	0	1	1	1	1	1	1	0	0	7
CTD-3179P9.1	1	1	1	0	1	1	1	0	1	0	7
CTD-2523D13.1	1	1	1	0	1	1	0	1	1	0	7
LINC01121	1	1	1	1	1	0	1	0	1	0	7
AC092159.2	1	1	1	1	1	0	0	1	1	0	7
AC017053.1	1	1	1	1	1	0	1	0	1	0	7
RP11-47P18.1	0	1	1	0	1	1	1	1	1	0	7
AC099342.1	1	1	1	0	0	1	0	1	1	1	7
CTD-2544M6.1	1	1	1	1	1	1	0	0	1	0	7
RP11-669M16.1	1	1	1	0	1	1	1	0	1	0	7
AC118653.2	1	1	1	0	1	1	1	0	1	0	7
RP11-443B7.1	1	1	1	0	1	1	0	1	1	0	7
RP11-69C17.3	0	1	1	1	1	0	1	1	0	1	7
CTD-2523D13.2	1	1	1	0	1	1	0	1	1	0	7
AC022182.3	0	1	1	0	1	1	1	1	1	0	7
LL22NC03-13G6.2	1	0	1	1	1	0	1	1	1	0	7
LINC00271	1	1	1	1	1	0	1	0	1	0	7
RP1-97G4.1	1	1	1	0	1	1	1	1	0	0	7
RP11-624L4.1	0	1	1	1	1	1	1	0	1	0	7
RP1-104O17.2	0	0	1	1	1	1	1	0	1	1	7
RP11-222N13.1	1	1	1	0	1	1	1	1	0	0	7
CTB-43E15.4	1	1	1	1	1	1	1	0	0	0	7
AC011747.3	1	0	1	1	1	1	0	0	1	1	7
RP11-434C1.1	1	1	1	1	0	1	1	0	1	0	7
RP11-566H8.2	1	1	1	1	1	0	1	1	0	0	7
RP11-443B7.3	1	1	1	0	1	1	0	1	1	0	7
CTD-2143L24.1	1	1	1	0	1	1	0	1	1	0	7
RP11-655G22.1	1	1	0	0	1	1	1	1	1	0	7
AC073236.3	1	1	1	1	1	0	0	1	1	0	7
RP1-151F17.2	1	1	1	0	1	0	1	1	1	0	7
RP11-669M16.2	1	1	1	0	1	1	1	0	1	0	7
LHFPL3-AS1	1	1	1	0	1	1	1	0	1	0	7
RP11-113E21.1	1	1	1	0	1	1	0	1	1	0	7
LINC00621	1	0	1	1	1	0	1	1	1	0	7
RP11-541P9.3	0	1	1	1	1	1	1	1	0	0	7
AC105253.1	1	1	1	1	1	0	1	0	1	0	7
RP11-624L4.2	1	0	1	1	1	1	1	0	1	0	7
LNX1-AS1	1	1	1	0	1	1	0	0	1	1	7
RP11-538D16.2	1	0	1	0	1	1	1	1	1	0	7
RP11-556I14.1	1	1	1	0	1	1	1	0	1	0	7
AC068610.3	0	1	1	1	1	0	1	1	1	0	7
RP11-22D3.1	1	1	1	0	1	1	0	1	1	0	7
CTD-2316B1.2	1	1	1	0	1	1	1	1	0	0	7
AC007796.1	0	1	1	0	1	1	1	1	1	0	7
RP11-284M14.1	1	0	1	1	1	0	1	1	0	1	7
RP11-94B19.3	1	1	1	0	1	1	1	0	1	0	7
LINC00379	1	1	1	0	1	0	1	1	1	0	7
RP4-798P15.3	1	1	1	1	1	1	0	1	0	0	7
RP11-420J11.2	1	1	1	0	1	1	0	1	1	0	7
AP000320.7	1	1	1	1	1	1	0	1	0	0	7
hsa-mir-7515	1	1	1	1	1	0	1	0	1	0	7
RP4-781K5.6	1	1	1	0	1	1	0	1	1	0	7
RP11-285B24.1	1	1	1	0	1	1	1	1	0	0	7
CTD-2008L17.1	1	1	1	0	1	1	1	1	0	0	7
RP11-308N19.1	1	1	1	0	1	1	1	1	0	0	7
AC092669.3	1	1	1	0	1	1	0	1	1	0	7
RP11-17M16.2	1	1	1	1	1	0	1	1	0	0	7
LINC01132	1	1	1	0	1	1	0	1	1	0	7
RP11-343J18.2	0	0	1	1	1	1	1	1	1	0	7
RP11-752D24.3	1	1	1	0	1	1	1	0	0	1	7
RP11-16E18.3	0	1	1	1	1	0	1	1	1	0	7
AC005029.1	0	1	1	0	1	1	1	1	1	0	7
RP11-720L8.1	0	1	1	0	1	1	0	1	1	1	7
AC064834.1	0	1	1	0	1	1	1	0	1	1	7
RP11-246K15.1	1	1	1	1	1	0	0	1	0	1	7
RP11-61G23.2	1	1	1	1	1	0	0	1	1	0	7
RP11-36B6.1	1	0	0	1	1	1	1	1	1	0	7
KB-1043D8.8	1	1	1	1	1	1	1	0	0	0	7
RP6-91H8.2	1	1	1	1	1	1	1	0	0	0	7
RP11-83M16.5	1	1	1	0	1	1	1	0	1	0	7
RP11-76E17.4	1	0	1	1	1	1	1	0	1	0	7
AC006196.1	0	1	1	0	1	1	1	0	1	1	7
RP11-568A19.1	0	1	1	1	1	0	1	1	1	0	7
RP11-266O8.1	1	0	1	1	1	1	1	0	1	0	7
RP11-78C3.1	1	1	1	1	1	1	0	0	1	0	7
CTD-2001E22.1	1	1	1	0	1	1	0	1	1	0	7
RP11-19J5.2	1	1	1	1	1	1	1	0	0	0	7
RP11-116D17.2	1	0	1	1	1	1	1	0	1	0	7
RP11-132N15.3	1	1	1	0	1	1	1	0	1	0	7
RP1-60O19.1	1	1	1	0	1	0	1	1	0	1	7
RP11-579E24.1	0	1	1	1	1	0	1	1	1	0	7
CTD-2308B18.2	1	1	1	0	1	1	1	1	0	0	7
RP11-123O10.4	1	1	1	1	1	0	1	0	1	0	7
RP11-114J13.1	1	1	1	0	1	1	1	0	1	0	7
RP11-515E23.2	1	1	1	1	0	1	0	1	1	0	7
RP1-17K7.2	1	1	1	0	1	1	1	1	0	0	7
AP000705.7	0	1	1	0	1	1	1	1	1	0	7
RP11-464C19.2	1	1	1	1	1	0	1	1	0	0	7
RP4-809F18.1	1	1	1	1	1	0	1	1	0	0	7
AC034110.1	1	1	1	1	1	0	1	1	0	0	7
RP11-20J15.2	1	1	1	0	1	1	1	0	1	0	7
RP11-111H3.3	1	1	1	0	1	1	1	1	0	0	7
AP000688.14	1	1	1	1	1	1	0	0	1	0	7
CTD-2576F9.2	1	1	1	0	1	0	1	1	1	0	7
RP11-466I1.1	1	1	1	1	1	1	0	1	0	0	7
RP11-90B22.1	1	1	1	0	1	1	0	1	1	0	7
RP11-135A1.2	1	0	1	0	1	1	1	1	0	1	7
LINC00705	1	1	1	1	1	0	1	1	0	0	7
CTD-2281E23.2	1	0	1	1	1	1	0	1	1	0	7
AC068286.1	1	1	0	1	1	1	1	1	0	0	7
AC005808.3	1	0	1	1	1	1	1	1	0	0	7
NRG1-IT1	1	1	1	1	1	0	1	1	0	0	7
LINC00879	1	1	1	0	1	1	1	0	1	0	7
CTD-2296D1.5	0	0	1	1	1	1	1	1	1	0	7
RP11-292D4.1	1	0	1	0	1	0	1	1	1	1	7
RP11-308N19.3	0	1	1	0	1	1	1	1	1	0	7
HAND2-AS1	1	0	1	0	1	1	1	1	1	0	7
RP11-327J17.2	1	1	1	0	1	0	0	1	1	1	7
RP11-676J15.1	1	1	1	0	1	1	1	0	1	0	7
AC007422.1	1	1	1	0	1	0	1	1	1	0	7
HCCAT5	1	1	1	1	1	0	0	1	0	1	7
AC092669.2	1	1	1	0	1	1	0	1	1	0	7
RP11-96C21.1	1	1	1	0	1	1	1	0	1	0	7
RP11-150O12.5	1	1	1	0	1	1	0	1	1	0	7
CTD-3096P4.1	1	1	1	0	1	1	1	1	0	0	7
AC106706.1	1	0	1	0	1	1	1	1	1	0	7
CTC-439O9.3	0	1	1	0	1	1	1	1	1	0	7
RP11-831A10.2	1	1	1	1	1	1	0	1	0	0	7
RP11-396O20.2	1	1	1	0	1	1	1	1	0	0	7
AC090505.1	1	0	1	0	1	1	1	1	1	0	7
LINC00469	1	1	1	0	1	1	1	0	1	0	7
RP11-697B24.1	1	1	1	1	1	1	0	0	1	0	7
RP11-150O12.1	1	1	1	0	1	1	1	1	0	0	7
CTD-2324F15.2	1	1	1	1	1	1	0	1	0	0	7
RP11-78H24.1	1	1	0	1	1	1	0	1	1	0	7
RP11-346C20.4	1	1	1	1	1	0	0	1	0	1	7
AC093375.1	1	1	1	1	1	0	1	1	0	0	7
AC142119.1	1	1	1	1	1	0	0	1	1	0	7
AC010096.1	1	1	1	1	1	1	0	0	1	0	7
CTC-527H23.2	1	1	1	0	1	1	0	1	1	0	7
RP11-290F20.3	1	0	1	1	1	1	1	1	0	0	7
RP11-381N20.1	1	1	1	0	1	1	1	0	1	0	7
CTD-2130O13.1	1	1	1	0	1	1	1	0	1	0	7
RP1-10C16.1	1	1	1	0	1	1	1	0	1	0	7
RP11-332J15.3	1	1	0	1	1	1	1	0	1	0	7
FAM183CP	1	1	1	1	1	1	0	0	1	0	7
RP11-146I2.1	1	0	1	1	1	1	0	1	1	0	7
AC008703.1	1	1	1	1	1	1	1	0	0	0	7
AC108051.1	0	1	1	1	1	1	1	0	1	0	7
HULC	1	1	1	0	1	0	1	1	1	0	7
LINC00929	1	1	1	1	1	1	1	0	0	0	7
RP3-418C23.2	0	0	1	1	1	1	1	0	1	1	7
RP11-524K14.1	1	1	1	1	1	0	0	1	0	1	7
RP11-455B3.1	1	0	1	0	0	1	1	1	1	1	7
AC017076.5	1	1	1	1	1	0	1	0	1	0	7
MIR4500HG	1	1	1	1	1	1	0	1	0	0	7
RP11-752G15.3	1	1	1	0	1	1	1	0	1	0	7
RP4-586O15.1	1	1	1	0	1	1	1	0	1	0	7
RP11-139K4.2	1	1	1	0	1	1	1	1	0	0	7
RP11-231C18.1	1	1	1	0	1	1	1	0	0	1	7
RP4-665J23.1	1	1	1	0	1	0	1	1	0	1	7
LINC00158	1	1	1	1	1	1	1	0	0	0	7
RP11-73G16.1	1	1	1	0	0	1	1	1	0	1	7
CTD-2582M21.1	1	0	1	1	1	1	1	0	1	0	7
RP11-706O15.7	1	1	0	0	1	0	1	1	1	1	7
AP000146.2	1	1	1	1	1	1	1	0	0	0	7
RP11-30P6.6	1	1	1	0	1	1	1	1	0	0	7
RP11-47I22.2	1	1	1	0	1	1	1	1	0	0	7
RP11-135J2.4	1	1	1	1	1	1	1	0	0	0	7
RP11-443B7.2	1	1	1	0	1	1	0	1	1	0	7
RP11-525K10.2	1	1	0	1	1	0	1	1	1	0	7
RP11-357K6.1	1	1	1	1	1	1	1	0	0	0	7
AC017060.1	0	1	1	0	1	1	1	1	1	0	7
AC074389.9	1	0	1	0	1	0	1	1	1	1	7
AC107622.1	1	1	1	1	1	1	0	1	0	0	7
CTD-2091N23.1	1	1	1	0	1	1	1	0	0	1	7
DLEU2	1	0	1	0	1	1	1	1	1	0	7
CTD-2199O4.3	1	1	1	0	1	1	0	1	1	0	7
RP11-330A16.1	1	0	1	1	1	1	0	1	1	0	7
RP11-475B2.1	1	0	1	0	1	1	1	1	1	0	7
RP4-644L1.2	1	1	1	0	1	1	0	1	1	0	7
RP11-22P4.1	1	1	1	1	1	1	0	1	0	0	7
CTC-527H23.3	1	1	1	0	1	1	0	1	1	0	7
ADAMTS9-AS2	1	1	1	0	1	1	1	0	1	0	7
RP11-19D2.2	1	1	1	1	1	0	1	1	0	0	7
RP11-461L13.4	1	0	1	1	0	1	1	1	1	0	7
RP11-340F16.1	1	1	1	0	1	1	0	1	1	0	7
RP1-23E21.2	1	1	1	1	1	0	0	1	0	1	7
RP11-520D19.1	0	1	1	0	1	1	1	1	1	0	7
LINC00410	1	1	1	0	1	0	1	1	1	0	7
RP11-114H21.2	0	1	1	1	1	1	1	0	1	0	7
RP11-183E24.2	1	1	1	0	1	1	0	1	1	0	7
RP1-134E15.3	1	1	1	0	1	1	1	0	1	0	7
LINC01085	1	1	1	0	1	1	1	0	1	0	7
LINC00617	1	1	1	1	1	1	1	0	0	0	7
RP11-22P4.2	1	1	1	1	1	1	0	1	0	0	7
CTB-43E15.1	1	1	1	0	1	1	1	1	0	0	7
OPA1-AS1	1	0	1	0	1	1	1	1	0	1	7
RP11-14O19.1	1	1	1	0	1	1	1	0	1	0	7
RP11-140I24.1	1	1	1	1	1	0	0	1	0	1	7
AC104777.2	1	1	1	0	1	0	1	1	1	0	7
RP11-101O21.1	1	1	1	0	1	1	1	0	1	0	7
RP11-429O1.1	1	1	1	1	1	0	0	1	1	0	7
RP4-601P9.1	1	0	1	1	1	1	1	0	1	0	7
RP11-486M23.1	1	1	1	1	1	1	0	0	1	0	7
RP11-58B2.1	1	1	1	1	1	1	1	0	0	0	7
AP004550.1	1	1	0	1	1	1	0	0	1	1	7
LINC00211	1	1	1	0	1	0	1	1	1	0	7
RP11-109P6.2	1	1	1	0	1	1	1	1	0	0	7
AC092159.3	1	1	1	1	1	1	0	1	0	0	7
LINC00322	1	0	1	1	1	1	1	0	1	0	7
RP11-494H4.3	1	1	1	0	1	1	0	1	1	0	7
RP11-677I18.4	0	1	1	0	1	1	1	1	1	0	7
AC011343.1	1	1	1	1	1	1	1	0	0	0	7
PCAT2	1	1	1	1	1	1	0	1	0	0	7
LINC00320	1	1	1	1	1	0	1	0	1	0	7
RP11-99H8.1	0	1	1	1	1	1	1	0	0	1	7
RP11-260G13.1	0	1	1	0	1	1	1	1	1	0	7
RP11-45K10.2	0	1	1	1	1	0	1	1	1	0	7
CTC-254B4.1	1	1	1	0	1	1	0	1	1	0	7
AC074183.4	0	0	1	1	1	1	1	1	1	0	7
RP11-462P6.1	0	1	1	1	1	1	1	0	1	0	7
RP11-44L9.1	1	1	1	1	1	0	0	1	0	1	7
RP11-753A21.2	1	1	1	0	1	1	0	1	1	0	7
RP4-781K5.7	1	1	1	0	1	1	0	1	1	0	7
RP11-351C8.1	1	1	1	1	1	1	0	1	0	0	7
CTA-373H7.7	1	1	1	1	1	1	0	0	1	0	7
RP5-984P4.4	1	1	1	0	1	1	0	1	0	1	7
RP11-157E14.1	1	1	1	0	1	1	0	1	1	0	7
CTD-2308B18.4	1	1	1	0	1	1	1	1	0	0	7
RP11-437L7.1	1	1	1	0	1	1	0	1	1	0	7
AC004562.1	1	1	1	0	1	1	1	0	1	0	7
RP11-364C11.2	1	1	1	1	1	1	1	0	0	0	7
AC090505.6	1	0	1	0	1	1	1	1	1	0	7
CTD-2128A3.2	1	1	1	0	1	1	1	1	0	0	7
RP11-279F6.3	1	1	1	1	1	1	0	0	1	0	7
RP11-73G16.3	1	0	1	1	0	1	1	1	1	0	7
RP11-91K9.1	1	1	1	0	1	1	1	0	1	0	7
CTD-2023N9.1	1	1	0	1	1	1	0	1	1	0	7
AC004063.1	1	1	1	0	1	1	1	0	1	0	7
RP11-46E17.6	1	1	1	1	1	1	0	0	1	0	7
AC140912.1	1	1	1	1	1	0	0	1	0	1	7
CTD-2281E23.1	1	1	1	0	1	1	0	1	1	0	7
RP11-328J14.1	1	1	1	0	1	1	1	1	0	0	7
GS1-57L11.1	0	1	1	1	1	1	0	1	1	0	7
RP11-407B7.1	1	0	1	0	1	1	1	1	0	1	7
RP11-587P21.3	1	1	1	1	1	1	0	1	0	0	7
RP11-400N13.1	1	1	1	0	1	1	1	0	1	0	7
RP11-540H22.2	0	1	1	0	1	1	1	1	1	0	7
RP11-18H21.3	1	0	1	1	0	1	1	1	1	0	7
RP11-114M1.1	1	1	1	0	1	1	1	0	1	0	7
RP11-461L13.5	1	0	1	1	0	1	1	1	1	0	7
AP000402.3	1	1	1	1	1	1	1	0	0	0	7
RP11-132N15.1	1	1	1	0	1	1	1	0	1	0	7
CASC8	1	1	1	1	1	1	0	1	0	0	7
RP11-308N19.4	1	1	1	0	1	1	1	1	0	0	7
CT49	1	1	1	1	1	0	1	0	1	0	7
RP11-739G5.1	1	0	1	1	1	1	1	0	1	0	7
RP11-594C13.1	1	1	1	1	1	1	0	0	1	0	7
CTD-2354A18.1	1	1	1	0	1	1	1	0	1	0	7
RP11-191N8.2	1	1	1	0	1	1	1	0	1	0	7
LINC00492	1	1	1	1	1	1	1	0	0	0	7
CTC-465D4.1	1	1	1	0	1	1	1	0	1	0	7
RP11-279O17.1	0	1	1	1	1	0	1	1	1	0	7
RP11-428C19.4	1	0	1	1	1	1	1	1	0	0	7
RP11-121E16.1	1	1	1	1	1	1	0	1	0	0	7
RP5-944M2.2	1	1	1	1	1	0	1	1	0	0	7
RP11-44I10.3	1	1	1	0	1	1	0	1	1	0	7
LINC00515	1	1	1	1	1	1	1	0	0	0	7
RP1-288L1.4	1	0	1	1	1	0	1	1	1	0	7
AC005220.3	1	0	1	1	1	1	1	1	0	0	7
RP1-116K23.1	1	1	1	1	1	0	1	1	0	0	7
AC005550.3	1	0	1	1	1	1	1	0	1	0	7
RP13-497K6.1	1	0	1	1	1	1	1	1	0	0	7
RP1-287H17.1	1	0	1	0	1	1	1	0	1	1	7
LINC01152	1	1	1	0	1	1	1	0	1	0	7
AC092669.6	1	1	1	0	1	1	0	1	1	0	7
RP11-778D12.2	1	0	1	0	1	1	1	0	1	1	7
AC017002.1	1	1	1	1	1	0	1	1	0	0	7
CTD-2560E9.5	1	1	1	0	1	1	0	1	1	0	7
AC023115.1	0	1	1	0	1	1	1	1	1	0	7
AC018731.3	1	1	1	0	1	0	1	1	1	0	7
LINC00683	1	1	1	1	1	0	1	1	0	0	7
AC011648.1	1	1	1	0	1	1	1	0	1	0	7
RP6-91H8.5	1	1	1	1	1	1	1	0	0	0	7
CTB-33O18.3	1	1	1	0	1	1	1	1	0	0	7
RP11-148E17.1	0	1	1	0	1	1	1	1	1	0	7
RP11-461L13.3	1	0	1	1	0	1	1	1	1	0	7
CTD-2015A6.2	1	1	1	1	1	1	0	0	1	0	7
RP11-277J6.3	1	1	1	0	1	1	1	0	1	0	7
USP12-AS1	1	1	1	1	1	1	0	1	0	0	7
CTD-2140G10.1	1	0	1	0	1	1	1	1	1	0	7
CTD-2023N9.2	1	1	1	0	1	0	1	1	1	0	7
RP11-351O2.1	1	1	1	1	1	1	1	0	0	0	7
RP11-525K10.1	1	1	0	1	1	0	1	1	1	0	7
RP11-1112C15.1	1	1	1	1	1	0	0	1	0	1	7
RP11-492A10.1	1	1	1	0	1	1	1	1	0	0	7
RP11-342C20.2	1	1	1	1	1	1	0	1	0	0	7
RP11-646E18.4	1	1	1	0	1	1	1	1	0	0	7
RP11-196E1.3	1	1	1	0	1	1	0	1	1	0	7
KB-1047C11.2	1	1	1	1	1	0	1	0	1	0	7
LINC00639	1	1	1	1	1	1	0	0	1	0	7
RP11-22D3.2	1	1	1	0	1	1	0	1	1	0	7
RP11-520D19.2	0	1	1	0	1	1	1	1	1	0	7
AC006296.2	1	1	1	0	1	1	1	0	1	0	7
RP11-481G8.2	1	1	1	1	1	1	0	0	1	0	7
RP11-513N24.1	0	1	1	0	1	1	1	0	1	1	7
RP11-526P5.1	0	1	1	1	1	0	1	1	0	1	7
AC012322.1	1	0	1	1	1	0	1	0	1	1	7
LPP-AS1	1	1	1	0	1	1	1	0	1	0	7
RP11-41O4.2	1	1	1	1	1	0	1	0	1	0	7
CTC-498M16.2	0	1	1	0	1	0	1	1	1	1	7
AC007563.3	1	1	1	1	1	0	1	0	1	0	7
LINC00534	1	1	1	0	1	0	1	1	1	0	7
LINC00487	1	1	1	1	1	0	1	0	1	0	7
AC008691.1	1	1	1	1	1	1	1	0	0	0	7
AC004014.3	1	1	1	0	1	1	1	0	1	0	7
RP1-34H18.1	1	1	1	0	1	1	1	1	0	0	7
LINC00308	0	1	1	0	1	1	1	1	1	0	7
AC013448.2	1	0	1	1	1	1	0	1	1	0	7
CTD-2532D12.5	1	1	1	0	1	1	1	0	1	0	7
AC093702.1	1	1	1	1	1	0	1	0	1	0	7
RP1-17K7.3	1	1	1	0	1	1	1	1	0	0	7
RP4-601P9.2	1	0	1	1	1	1	1	0	1	0	7
AC008940.1	1	1	1	0	1	0	1	0	1	1	7
RP11-256I9.2	0	1	1	0	1	1	1	0	1	1	7
RP11-439H9.1	1	1	1	1	1	0	0	1	1	0	7
AC006482.1	0	1	1	0	1	1	1	1	1	0	7
RP11-476F14.1	1	1	1	1	1	1	0	1	0	0	7
RP11-90D11.1	1	1	1	1	1	0	1	0	1	0	7
RP13-259N13.2	1	1	1	0	1	1	0	1	1	0	7
AC010971.1	1	1	1	1	1	0	1	0	1	0	7
RP11-566H8.1	1	1	1	1	1	0	1	1	0	0	7
RP11-555G19.1	1	1	0	1	1	1	0	0	1	1	7
AC007251.2	0	1	1	1	1	1	1	0	1	0	7
RP11-325F22.5	1	1	1	0	1	1	1	0	1	0	7
RP6-91H8.1	1	1	1	1	1	1	1	0	0	0	7
CTD-2185K10.1	1	1	0	1	1	0	1	1	0	1	7
RP11-456K23.1	1	1	1	1	1	1	1	0	0	0	7
CTB-32H22.1	1	1	1	0	1	1	1	1	0	0	7
RP11-484N16.1	1	1	1	1	1	0	1	0	1	0	7
MIR1-2	1	0	1	1	1	1	0	1	1	0	7
CTC-782O7.1	1	1	1	1	1	1	1	0	0	0	7
FRY-AS1	1	1	1	1	0	1	1	1	0	0	7
RP11-542C10.1	1	1	1	0	1	0	1	0	1	1	7
RP4-809F18.2	1	1	1	1	1	0	1	1	0	0	7
RP11-565N2.2	1	1	1	0	1	1	1	0	1	0	7
LINC01153	1	1	1	0	1	1	0	1	1	0	7
FZD10-AS1	1	1	1	0	1	1	0	0	1	1	7
AC007403.2	0	1	1	0	1	1	1	1	1	0	7
AP001048.4	1	0	1	1	1	1	0	1	1	0	7
RP11-139K4.1	1	1	1	0	1	1	1	1	0	0	7
RP11-7O14.1	1	1	1	0	1	1	1	1	0	0	7
RP11-265N7.2	1	0	1	1	1	1	1	0	1	0	7
RP11-317M11.1	1	1	1	0	1	1	0	0	1	1	7
RP11-203H2.1	1	1	1	1	1	0	0	1	1	0	7
CTC-369A16.3	1	1	1	0	1	1	1	1	0	0	7
RP11-803D5.4	1	1	1	0	1	1	1	1	0	0	7
RP11-249M12.2	1	1	1	0	1	1	1	1	0	0	7
RP11-456O19.3	1	1	1	0	1	1	1	1	0	0	7
CTD-2023M8.1	1	0	1	0	1	1	1	1	1	0	7
RP11-44L9.3	1	1	1	1	1	0	0	1	0	1	7
RP5-916L7.2	1	1	1	1	1	0	1	1	0	0	7
RP13-539J13.1	1	1	1	1	1	1	0	1	0	0	7
CTC-305H11.1	1	1	1	0	1	0	1	1	1	0	7
RP11-268I9.3	1	0	1	1	1	1	0	1	1	0	7
RP11-381N20.2	1	1	1	0	1	1	1	0	1	0	7
RP11-380P13.1	1	0	1	1	1	1	1	1	0	0	7
AC011747.6	1	0	1	1	1	1	0	0	1	1	7
RP11-123M21.1	1	1	1	1	1	1	0	0	1	0	7
MYCNOS	1	1	1	1	1	0	0	1	1	0	7
LINC00982	1	0	1	0	1	1	1	1	1	0	7
LINC00501	1	1	1	0	1	1	1	0	1	0	7
RP11-438C19.2	1	1	1	0	1	1	1	1	0	0	7
RP11-18H21.1	1	1	1	0	0	1	1	1	0	1	7
CTD-2296D1.1	0	0	1	1	1	1	1	1	1	0	7
RP11-157P23.2	1	1	1	0	1	1	1	0	1	0	7
AC005083.1	1	1	1	0	0	1	0	1	1	1	7
PEX5L-AS2	1	1	1	0	1	1	0	1	1	0	7
RP11-557H15.5	1	0	1	0	1	1	1	0	1	1	7
RP11-749H20.4	1	1	1	1	1	1	1	0	0	0	7
RP11-424M21.1	1	1	1	0	0	1	1	1	0	1	7
RP11-677I18.3	0	1	1	0	1	1	1	1	1	0	7
RP11-42I10.1	1	1	1	0	1	1	0	1	1	0	7
RP11-265N7.1	0	1	1	1	1	1	1	0	1	0	7
RP11-178C3.2	1	0	1	0	1	1	1	1	1	0	7
CCAT1	1	1	1	1	1	1	0	1	0	0	7
LINC01029	1	1	1	0	1	1	0	1	1	0	7
RP11-161D15.1	1	0	1	0	1	1	1	1	1	0	7
RP11-461L13.2	1	1	1	0	0	1	1	1	0	1	7
RP6-109B7.2	1	1	1	0	1	1	1	1	0	0	7
PCGEM1	1	1	1	1	1	1	0	0	1	0	7
AC017002.4	1	1	1	1	1	0	1	1	0	0	7
AC016730.1	1	0	1	1	1	1	1	0	1	0	7
RP11-722M1.1	1	1	1	0	1	1	1	1	0	0	7
RP11-167P20.1	0	1	1	1	1	1	1	1	0	0	7
RP4-781K5.4	1	1	1	0	1	1	0	1	1	0	7
RP11-95H3.1	0	1	1	0	1	1	1	0	1	1	7
RP11-400N13.3	1	1	1	0	1	1	1	0	1	0	7
RP11-384E22.1	1	1	1	1	1	0	1	0	1	0	7
RP11-1079H9.1	1	0	1	1	1	1	1	0	1	0	7
RP11-27M9.1	0	1	1	1	1	1	1	0	1	0	7
TEX41	1	1	1	0	1	1	1	0	1	0	7
AC061961.2	1	1	1	1	1	0	1	1	0	0	7
RP11-25E2.1	1	0	1	1	1	1	1	0	1	0	7
CTB-43E15.3	1	1	1	1	1	1	1	0	0	0	7
RP11-489E7.1	1	1	1	1	1	1	0	0	1	0	7
RP11-456H18.1	1	0	1	1	1	1	1	0	1	0	7
RP11-53A1.2	1	0	1	1	1	0	1	1	1	0	7
RP11-349K16.1	1	1	1	1	1	1	0	0	1	0	7
RP11-346L1.2	1	1	1	0	1	1	1	1	0	0	7
RP11-100L22.3	1	1	1	0	1	1	0	1	1	0	7
RP3-400B16.3	1	1	1	1	1	1	0	0	1	0	7
AC116614.1	1	1	1	1	1	1	0	1	0	0	7
RP11-513H8.1	0	1	1	1	1	0	1	1	1	0	7
AC003075.4	0	1	1	0	1	1	1	1	1	0	7
RP11-531H8.2	1	1	1	0	1	1	1	1	0	0	7
RP11-11N5.3	1	1	1	0	1	1	1	0	1	0	7
AC011747.4	1	0	1	1	1	1	0	0	1	1	7
RP11-351A20.2	0	1	1	0	1	1	1	0	1	1	7
AC007461.2	1	1	1	0	1	1	1	0	1	0	7
RP11-469N6.1	1	1	0	1	1	1	0	0	1	1	7
RP11-622O11.4	1	1	1	1	1	1	0	0	1	0	7
RP11-456O19.2	1	1	1	0	1	1	1	1	0	0	7
RP11-132N15.2	1	1	1	0	1	1	1	0	1	0	7
CASC19	1	1	1	1	1	1	0	1	0	0	7
CTD-2007A10.1	1	1	1	1	1	1	0	0	1	0	7
LINC01091	1	1	1	0	1	1	1	0	1	0	7
AP001171.1	1	1	1	1	1	0	1	0	1	0	7
AC013448.1	1	0	1	1	1	1	0	1	1	0	7
RP11-738G5.1	1	1	1	0	1	1	1	1	0	0	7
RP4-656G21.1	1	1	1	1	1	1	0	0	1	0	7
CTD-2066L21.2	0	1	1	0	1	1	1	1	0	1	7
RP11-174J11.1	1	1	1	0	1	1	1	0	1	0	7
RP4-726F1.1	1	1	1	0	1	1	0	0	1	1	7
RP11-573J24.1	0	1	1	1	1	0	1	1	1	0	7
LINC00593	1	1	1	1	1	1	0	0	1	0	7
RP11-138E9.2	1	1	1	0	1	0	1	0	1	1	7
AC026202.5	1	1	1	0	1	1	1	1	0	0	7
RP11-279F6.2	1	1	1	1	1	1	1	0	0	0	7
RP3-388E23.2	1	1	1	1	1	0	1	0	1	0	7
RP11-436D23.1	0	0	1	1	1	1	1	0	1	1	7
RP11-1084I9.1	1	1	1	1	1	1	1	0	0	0	7
RP3-413H6.2	1	1	1	1	1	0	1	0	1	0	7
RP11-181E10.3	1	1	1	0	1	1	1	1	0	0	7
AC091770.3	1	1	1	1	1	1	0	0	1	0	7
AP001631.9	1	0	1	1	1	1	1	0	1	0	7
RP11-474P2.4	1	1	1	0	1	1	1	0	0	1	7
CTD-2275D24.4	0	1	1	1	1	1	1	0	1	0	7
RP11-528A4.2	1	0	1	0	1	1	1	1	0	1	7
RP11-29B9.2	1	1	1	0	1	1	1	1	0	0	7
AC007386.2	1	1	1	0	1	1	1	0	1	0	7
RP11-267A15.3	1	1	1	0	1	1	0	1	1	0	7
RP1-122P22.2	1	0	1	1	1	0	0	1	1	1	7
CTB-33O18.2	1	1	1	0	1	1	1	1	0	0	7
RP5-1050E16.2	1	1	1	0	1	1	0	1	1	0	7
RP11-269C4.2	1	1	0	1	1	1	1	1	0	0	7
AC090044.2	1	1	1	1	1	0	1	0	1	0	7
RP11-2N5.2	1	1	1	0	1	1	1	0	1	0	7
LINC01028	1	1	1	0	1	1	1	0	1	0	7
RP11-90E5.1	1	1	1	1	1	0	0	0	1	1	7
RP11-121J20.1	1	1	1	1	1	1	1	0	0	0	7
RP11-116N8.2	0	1	1	0	1	1	1	1	1	0	7
RP11-332J15.1	1	1	0	1	1	1	1	0	1	0	7
RP11-430H10.2	1	1	1	0	1	1	0	1	1	0	7
AP000282.3	1	0	1	1	1	1	0	0	1	1	7
RP11-68L18.1	1	1	1	0	1	0	1	1	1	0	7
RP11-557H15.3	1	0	1	0	1	1	1	0	1	1	7
RP11-587P21.2	1	1	1	1	1	1	0	1	0	0	7
RP11-669C19.1	1	1	1	1	1	1	0	1	0	0	7
RP11-61G23.1	1	1	1	1	1	0	0	1	1	0	7
RP11-566H8.3	1	1	1	1	1	0	1	1	0	0	7
RP11-44L9.2	1	1	1	1	1	0	0	1	0	1	7
RP11-37B2.1	1	1	1	0	1	1	1	0	1	0	7
CTD-2384A14.1	0	1	1	0	1	1	1	1	1	0	7
AC064865.1	0	1	1	0	1	1	1	1	1	0	7
RP11-44H4.1	1	1	1	0	1	1	1	0	1	0	7
AC013401.1	1	1	1	1	1	1	0	0	1	0	7
RP3-448I9.1	1	0	1	0	1	1	1	1	1	0	7
AP000688.8	0	1	1	0	1	1	1	1	1	0	7
RP11-94H18.2	1	1	1	1	1	1	0	0	1	0	7
CTD-2544M6.2	1	1	1	1	1	1	0	0	1	0	7
CTC-458G6.2	1	1	1	0	1	1	1	0	0	1	7
RP11-513O17.2	1	1	1	1	1	0	0	1	0	1	7
CTD-2501M5.1	1	1	0	1	1	1	1	1	0	0	7
CTD-2227C6.2	1	1	1	1	1	1	0	0	1	0	7
RP11-171N4.1	1	1	1	0	1	1	1	1	0	0	7
CTB-33O18.1	1	1	1	0	1	1	1	1	0	0	7
LINC00319	1	0	1	1	1	1	0	1	1	0	7
LINC00703	1	1	1	1	1	0	1	1	0	0	7
ADAMTS9-AS1	1	1	1	0	1	1	1	0	1	0	7
LINC00378	1	1	1	0	1	1	1	0	1	0	7
AC007463.2	1	0	1	1	1	1	0	0	1	1	7
RP11-486M23.2	1	1	1	1	1	1	0	0	1	0	7
CTC-527H23.4	1	1	1	0	1	1	0	1	1	0	7
LINC00907	1	1	1	1	1	0	0	1	1	0	7
AC011897.2	1	0	1	1	1	1	1	0	1	0	7
RP1-58B11.1	0	1	1	1	1	0	1	1	0	1	7
RP11-145O15.3	1	1	1	1	1	1	0	1	0	0	7
RP11-1136G4.1	1	1	1	0	1	1	1	0	1	0	7
RP11-404K5.4	1	1	0	1	1	1	1	0	1	0	7
RP5-827O9.1	1	1	1	0	1	0	1	1	1	0	7
RP11-527N22.2	1	1	1	0	1	1	1	1	0	0	7
RP3-355L5.4	1	1	1	0	1	1	1	0	0	1	7
RP11-366L20.3	1	1	0	0	1	1	1	1	1	0	7
RP11-451G4.2	0	1	1	1	1	1	1	1	0	0	7
RP11-332J15.4	1	1	0	1	1	1	1	0	1	0	7
AC145110.1	1	1	1	1	1	1	0	0	1	0	7
RP11-594C13.2	1	1	1	1	1	1	0	0	1	0	7
CTD-2336O2.1	1	1	1	0	1	1	0	1	1	0	7
RP11-787D18.2	0	1	1	0	1	1	1	1	1	0	7
AC092625.1	0	1	1	1	1	1	1	1	0	0	7
RP11-83M16.6	1	1	1	0	1	1	1	0	1	0	7
LINC01004	1	1	1	0	1	1	1	0	1	0	7
RP11-789A21.1	1	1	1	0	1	1	1	1	0	0	7
CTD-2536I1.1	1	1	1	0	1	0	1	1	1	0	7
LINC00867	1	1	1	1	1	0	0	1	1	0	7
LINC01021	0	0	1	1	1	1	1	1	1	0	7
RP11-111I12.1	1	1	1	1	1	1	0	0	1	0	7
LNX1-AS2	1	1	1	0	1	1	0	0	1	1	7
CTD-3076O17.2	1	1	1	1	1	0	0	0	1	1	7
AC002044.4	1	1	1	0	1	1	1	1	0	0	7
RP11-379I19.1	1	1	1	0	1	1	0	1	1	0	7
RP11-29P20.1	1	1	1	1	1	1	0	1	0	0	7
RP11-579E24.2	0	1	1	1	1	0	1	1	1	0	7
LINC01010	1	0	1	0	1	1	1	1	1	0	7
RP11-513O17.3	1	1	1	1	1	0	0	1	0	1	7
RP11-357D18.1	1	1	1	0	1	1	1	0	1	0	7
AC004053.1	1	1	1	0	1	1	1	0	1	0	7
CTC-537E7.1	1	0	1	1	1	1	1	0	1	0	7
CTD-2203K17.1	0	1	1	0	1	1	1	1	0	1	7
ZMIZ1-AS1	1	1	1	1	1	1	0	0	1	0	7
AC023115.2	0	1	1	0	1	1	1	1	1	0	7
RP11-346C20.3	1	1	1	1	1	0	0	1	0	1	7
RP11-89C3.4	0	1	1	0	1	1	1	1	1	0	7
CTD-2292M14.1	0	1	1	1	1	1	1	0	1	0	7
RP11-713M6.2	0	1	1	1	1	1	0	1	1	0	7
LINC00313	1	0	1	1	1	1	1	0	1	0	7
RP11-48F14.2	1	1	0	1	1	1	0	1	1	0	7
RP11-63E9.1	1	1	1	0	1	0	0	1	1	1	7
AC010745.3	1	1	1	1	1	0	0	1	1	0	7
LINC00472	1	1	1	0	1	1	1	0	0	1	7
RP11-91J3.3	1	1	1	0	1	1	1	0	1	0	7
CTD-2309H9.3	1	0	1	1	1	0	1	1	1	0	7
RP11-89C3.3	0	1	1	0	1	1	1	1	1	0	7
RP4-764O22.2	1	1	1	1	1	0	1	1	0	0	7
CTC-471C19.1	1	1	1	1	1	1	0	1	0	0	7
RP11-497E19.1	1	1	1	0	1	1	1	1	0	0	7
RP11-438C19.1	1	1	1	0	1	1	1	1	0	0	7
RP11-116N8.4	0	1	1	0	1	1	1	1	1	0	7
RP11-406A20.1	1	1	1	0	1	1	0	1	1	0	7
RP11-2N5.1	1	1	1	0	1	1	1	0	1	0	7
RP11-131K5.1	1	0	1	1	1	1	0	1	1	0	7
CTD-2147F2.1	1	1	1	0	1	1	0	1	1	0	7
RP11-671C19.2	1	1	1	0	1	1	0	1	1	0	7
AF067845.1	1	1	1	0	1	1	0	1	1	0	7
RP11-209E8.1	1	1	1	0	1	1	1	1	0	0	7
CTC-369A16.2	1	1	1	0	1	1	1	1	0	0	7
RP11-197K6.1	1	1	0	0	1	1	1	1	1	0	7
RP11-69C17.2	0	1	1	1	1	0	1	1	0	1	7
RP11-719N22.2	1	1	1	0	1	1	1	1	0	0	7
AC007880.1	1	1	1	0	1	1	1	0	1	0	7
LINC00968	1	1	1	1	0	1	1	0	1	0	7
LINC01079	1	1	1	1	1	0	0	1	1	0	7
RP11-524C21.2	1	1	1	1	1	0	1	1	0	0	7
RP11-272J7.4	1	1	1	0	1	1	1	0	1	0	7
CTC-471C19.2	1	1	1	0	1	1	0	1	1	0	7
AC074289.1	1	1	1	1	0	1	1	1	0	0	7
CTD-2023N9.3	1	1	1	0	1	0	1	1	1	0	7
RP11-267A15.1	1	1	1	0	1	1	0	1	1	0	7
AC080094.1	1	1	1	0	1	1	0	1	1	0	7
RP11-91J3.2	1	1	1	0	1	1	1	0	1	0	7
RP11-514A9.1	0	1	1	0	1	1	1	1	1	0	7
LINC00380	1	1	1	0	1	0	1	1	1	0	7
RP11-706O15.3	1	1	0	0	1	0	1	1	1	1	7
RP11-357K6.3	1	1	1	1	1	1	1	0	0	0	7
RP11-17A4.3	1	1	1	1	0	1	1	0	1	0	7
AC005487.2	1	1	1	0	1	1	1	0	1	0	7
CTB-1I21.1	0	1	1	1	1	1	1	0	1	0	7
ERICH1-AS1	1	0	1	1	1	1	0	1	1	0	7
AC019117.1	0	1	1	0	1	1	1	1	1	0	7
CTD-2275D24.3	0	1	1	1	1	1	1	0	1	0	7
RP5-1070A16.1	1	1	1	0	1	0	1	1	0	1	7
RP11-62C7.2	1	0	1	1	1	1	1	0	1	0	7
RP1-35C21.2	1	1	1	1	1	1	0	1	0	0	7
RP11-114M1.2	0	1	1	1	1	1	1	0	1	0	7
CTC-493L21.2	1	1	1	0	1	1	1	1	0	0	7
RP11-699L21.1	1	0	1	0	1	1	1	1	0	1	7
RP11-310I9.1	1	0	1	1	1	1	0	1	1	0	7
RP11-560J1.2	1	0	1	1	1	1	0	1	1	0	7
RP11-464C19.3	1	1	1	1	1	0	1	1	0	0	7
CTD-3076O17.1	1	1	1	1	1	0	0	0	1	1	7
RP11-461K13.1	1	1	1	0	1	1	1	1	0	0	7
LINC00970	1	1	1	0	1	1	1	0	1	0	7
AC005304.1	1	0	1	1	1	1	0	1	1	0	7
RP11-72L22.1	1	1	1	0	1	1	1	1	0	0	7
RP11-124N3.2	1	0	1	0	1	1	1	1	1	0	7
PROX1-AS1	1	0	1	1	1	0	1	1	1	0	7
RP11-16N2.1	0	0	1	1	1	1	1	1	1	0	7
CTC-419K13.1	0	1	1	1	1	1	1	0	1	0	7
AC016831.7	1	0	0	1	1	1	1	1	1	0	7
RP4-597N16.4	1	1	1	0	1	1	0	1	1	0	7
AC113607.2	1	1	1	1	1	1	0	1	0	0	7
RP3-437I16.1	1	1	1	1	1	1	0	0	1	0	7
AC004158.2	1	1	1	0	1	1	1	1	0	0	7
RP1-272L16.1	0	1	1	1	1	1	0	1	1	0	7
CTC-498M16.4	0	1	1	0	1	0	1	1	1	1	7
LINC00511	1	1	1	0	1	1	1	1	0	0	7
CTD-2281E23.3	1	1	1	0	1	1	0	1	1	0	7
RP11-175B12.2	1	0	1	0	1	1	1	1	1	0	7
AC016903.1	0	1	1	0	1	1	1	1	1	0	7
RP11-279O17.3	0	1	1	1	1	0	1	1	1	0	7
RP4-529N6.2	1	1	1	1	1	1	0	0	1	0	7
RP11-100L22.1	1	1	1	0	1	1	0	1	1	0	7
RP11-419C23.1	1	1	1	0	1	1	1	1	0	0	7
RP1-104O17.1	0	0	1	1	1	1	1	0	1	1	7
LINC00578	1	1	1	0	1	1	1	0	1	0	7
CTB-164N12.1	1	1	1	0	1	1	1	1	0	0	7
AC019117.2	0	1	1	0	1	1	1	1	1	0	7
RP11-397A16.3	1	1	1	0	1	1	1	1	0	0	7
RP11-349J5.2	1	0	1	0	1	1	1	1	1	0	7
LINC00298	1	0	1	1	1	1	0	0	1	1	7
AC023128.1	0	1	1	0	1	1	1	1	1	0	7
RP4-555D20.2	1	1	1	1	1	1	0	1	0	0	7
DPYD-AS2	1	1	1	0	1	0	1	1	0	1	7
RP11-298H24.1	1	1	1	0	1	0	0	1	1	1	7
RP11-326N17.1	0	1	1	1	1	1	1	0	1	0	7
RP11-734K2.4	1	1	1	0	1	1	1	1	0	0	7
AC010145.4	1	1	1	1	1	0	0	1	1	0	7
RP11-753A21.1	1	1	1	1	1	1	0	0	1	0	7
RP11-960D24.1	1	1	1	1	1	1	0	1	0	0	7
LINC00299	1	0	1	1	1	1	0	0	1	1	7
RP11-150O12.6	1	1	1	0	1	1	1	1	0	0	7
AP000221.1	1	1	1	1	1	1	1	0	0	0	7
RP11-266E6.3	1	1	1	0	1	1	0	1	1	0	7
RP11-246A10.1	1	1	0	0	1	1	1	1	0	1	7
LINC00938	1	1	0	0	1	1	1	0	1	1	7
RP11-469N6.2	1	1	0	1	1	1	0	0	1	1	7
RP11-767N15.1	1	1	1	0	1	1	1	0	1	0	7
RP11-1028N23.3	1	0	1	1	1	1	1	0	1	0	7
AC006007.1	1	1	1	1	1	0	0	1	1	0	7
RP4-724E16.2	1	0	1	1	1	1	1	1	0	0	7
RP11-141O11.1	1	0	1	1	1	1	1	0	1	0	7
AC017002.2	1	1	1	0	1	1	1	1	0	0	7
RP11-17A4.4	1	1	1	1	0	1	1	0	1	0	7
LINC00922	0	1	1	0	1	1	1	0	1	1	7
RP11-282C5.1	1	1	1	0	1	1	1	0	1	0	7
CTA-929C8.7	1	1	1	1	1	1	0	0	1	0	7
AP000770.1	1	1	1	0	1	1	1	1	0	0	7
RP5-944M2.3	1	1	1	1	1	0	1	1	0	0	7
CTD-3179P9.2	1	1	1	0	1	1	1	0	1	0	7
RP1-288L1.5	1	0	1	1	1	0	1	1	1	0	7
RP11-666I19.2	1	1	1	0	1	1	0	1	1	0	7
COX10-AS1	1	0	1	1	1	1	0	1	1	0	7
AC016751.2	0	1	1	1	1	1	1	1	0	0	7
RP11-327J17.1	1	1	1	0	1	0	0	1	1	1	7
RP11-458K10.3	0	1	1	1	1	0	1	1	1	0	7
RP11-150O12.3	1	1	1	0	1	1	1	1	0	0	7
RP11-430H10.1	1	1	1	0	1	1	0	1	1	0	7
GS1-122H1.1	1	0	1	0	1	1	1	1	1	0	7
RP11-565N2.1	1	1	1	0	1	1	1	0	1	0	7
RP3-446N13.1	1	1	1	1	1	0	1	1	0	0	7
CRNDE	1	1	1	0	1	1	1	0	1	0	7
LINC00323	1	0	1	0	1	1	1	1	1	0	7
AC023115.4	0	1	1	0	1	1	1	1	1	0	7
RP11-29B9.1	1	1	1	0	1	1	1	1	0	0	7
LINC00457	1	1	1	0	1	1	0	1	1	0	7
RP11-648K4.2	1	1	1	1	1	1	0	0	1	0	7
RP11-94B19.1	1	1	1	0	1	1	1	0	1	0	7
RP5-884M6.1	0	1	0	1	1	1	1	1	1	0	7
RP11-649G15.2	1	0	1	0	1	1	1	0	1	1	7
AC132807.1	1	1	0	0	1	1	1	1	1	0	7
RP5-1030M6.3	0	1	1	0	1	1	1	1	1	0	7
RP11-433J20.2	1	1	1	1	1	0	1	1	0	0	7
CASC15	1	1	1	1	1	0	1	1	0	0	7
RP11-345M22.1	1	1	0	1	1	0	1	1	1	0	7
RP11-42A4.1	1	1	1	0	1	1	1	0	1	0	7
CTD-3239E11.2	1	1	1	0	1	1	0	1	1	0	7
RP11-325D8.1	1	1	1	1	1	1	0	0	1	0	7
AC074389.7	1	0	1	0	1	0	1	1	1	1	7
RP11-19D2.1	1	1	1	1	1	0	1	1	0	0	7
RP11-150O12.4	1	1	1	0	1	1	1	1	0	0	7
RP11-253M7.4	1	1	1	1	1	1	1	0	0	0	7
CTD-2015A6.1	1	1	1	1	1	1	0	0	1	0	7
RP11-474D1.3	1	1	1	0	1	1	0	0	1	1	7
CTD-2643K12.2	1	0	1	1	1	1	1	0	1	0	7
AC108463.1	1	1	1	1	1	0	1	1	0	0	7
RP4-765H13.1	1	1	1	1	1	0	1	1	0	0	7
CTD-2009A10.1	1	1	1	1	1	0	0	1	0	1	7
RP4-665J23.4	1	1	1	0	1	0	1	1	0	1	7
RP11-1109F11.5	1	1	1	0	1	1	1	1	0	0	7
AC003051.1	1	1	1	0	1	1	1	0	1	0	7
RP11-627G23.1	1	1	0	1	1	1	0	0	1	1	7
RP11-434D9.2	1	1	1	0	1	1	1	0	1	0	7
RP4-781K5.5	1	1	1	0	1	1	0	1	1	0	7
LINC00620	1	1	1	1	1	0	0	1	1	0	7
RP11-11N5.1	1	1	1	0	1	1	1	0	1	0	7
RP11-531H8.1	1	1	1	0	1	1	1	1	0	0	7
CTD-2340E1.2	1	1	1	1	1	1	1	0	0	0	7
CTD-2227C6.3	1	1	1	1	1	1	0	0	1	0	7
RP11-815M8.1	1	1	1	0	1	1	1	0	1	0	7
RP11-356I2.1	0	1	1	0	1	1	1	1	0	1	7
RP6-109B7.4	1	1	1	0	1	1	1	1	0	0	7
RP11-31K23.2	1	1	1	1	1	1	1	0	0	0	7
CTD-2199O4.6	1	1	1	0	1	1	0	1	1	0	7
AC074391.1	1	1	1	0	1	1	0	1	1	0	7
RP11-385M4.1	0	1	1	1	1	1	0	1	1	0	7
NAMA	0	1	1	1	1	1	1	0	1	0	7
RP3-527G5.1	1	1	1	1	1	1	0	0	1	0	7
RMDN2-AS1	1	1	1	0	1	0	1	1	1	0	7
RP11-661P17.1	1	1	1	0	1	1	1	0	1	0	7
RP11-196P2.1	1	1	1	0	1	1	1	0	1	0	7
RP11-787D18.1	0	1	1	0	1	1	1	1	1	0	7
RP11-80K6.2	1	1	1	0	1	1	1	1	0	0	7
RP11-720D4.3	1	1	1	1	1	1	0	1	0	0	7
RP11-73G16.2	1	1	1	0	0	1	1	1	0	1	7
CTD-2514K5.2	1	1	1	0	1	1	1	0	1	0	7
LINC00939	1	1	1	1	1	0	0	1	1	0	7
LINC00649	1	1	1	1	1	1	0	1	0	0	7
RP11-168P8.5	1	1	1	0	1	1	1	0	1	0	7
RP11-557H15.4	1	0	1	0	1	1	1	0	1	1	7
AC104777.1	1	1	1	0	1	0	1	1	1	0	7
RAB30-AS1	1	1	1	0	1	1	1	0	1	0	7
RP11-115J23.1	1	1	1	1	1	1	0	1	0	0	7
RP11-47J17.1	0	1	1	1	1	1	1	0	1	0	7
CTD-2066L21.3	0	1	1	0	1	1	1	1	0	1	7
RP11-1O2.1	1	1	1	0	1	1	1	0	1	0	7
RP3-463P15.1	1	1	1	1	1	0	0	1	0	1	7
RP11-431M7.2	1	1	1	0	1	1	1	1	0	0	7
AC113607.3	1	1	1	1	1	1	0	1	0	0	7
RP11-405O10.2	1	1	1	0	1	1	1	0	1	0	7
LINC00362	1	0	1	1	1	0	1	1	1	0	7
AC092684.1	0	1	1	0	1	1	1	1	1	0	7
RP11-31E13.2	1	1	1	1	1	1	0	0	1	0	7
RP11-94B19.2	1	1	1	0	1	1	1	0	1	0	7
RP11-282K24.3	1	1	1	1	1	1	1	0	0	0	7
GS1-122H1.2	1	0	1	0	1	1	1	1	1	0	7
LINC00184	1	1	1	0	1	1	0	1	1	0	7
CTD-2187J20.1	1	1	1	0	1	1	0	0	1	1	7
RP11-958J22.3	1	1	1	0	1	1	0	1	1	0	7
RP11-14O19.2	1	1	1	0	1	1	1	0	1	0	7
RP11-332J15.2	1	1	0	1	1	1	1	0	1	0	7
RP11-333O1.1	1	1	1	0	1	1	1	0	1	0	7
RP11-526P6.1	1	1	1	1	1	1	0	0	1	0	7
AC068491.2	1	1	1	1	1	0	1	1	0	0	7
RP11-540N6.1	1	1	1	1	1	1	0	0	1	0	7
RP11-164P12.3	1	1	1	0	0	1	1	1	0	1	7
RP11-364C11.3	1	1	1	1	1	1	1	0	0	0	7
RP11-706O15.5	1	1	0	0	1	0	1	1	1	1	7
AC116609.2	1	1	1	1	1	0	0	1	1	0	7
TDRG1	1	1	1	1	1	1	1	0	0	0	7
RP11-3L23.2	1	1	1	1	1	1	1	0	0	0	7
RP11-756K15.2	1	1	1	1	1	0	0	1	0	1	7
RP3-448I9.2	1	0	1	1	1	1	0	1	1	0	7
CTA-992D9.6	1	1	1	1	1	1	0	0	1	0	7
RP11-138A9.2	1	0	0	1	1	1	1	1	1	0	7
RP11-198M11.2	1	1	1	0	1	1	1	0	1	0	7
RP11-386M24.9	1	0	1	1	1	1	1	1	0	0	7
LINC00508	1	1	1	1	1	1	0	0	1	0	7
RP11-148M9.1	1	1	0	1	1	0	1	1	1	0	7
MIR4435-1HG	1	1	1	0	1	1	1	1	0	0	7
RP11-474D1.4	1	1	1	0	1	1	0	0	1	1	7
AC009878.2	1	1	1	1	1	1	1	0	0	0	7
CTD-2339F6.1	1	1	1	1	1	0	0	1	0	1	7
AC009276.4	1	0	1	0	1	1	1	1	1	0	7
RP11-1127D7.1	0	1	1	0	1	1	1	1	0	1	7
RP11-1041F24.1	1	1	1	1	1	1	0	1	0	0	7
SNORD64	1	1	1	0	1	1	1	0	0	0	6
RP11-1084I9.2	0	1	1	1	1	1	1	0	0	0	6
RP11-536K17.1	1	0	1	0	1	0	1	1	1	0	6
CTD-2275D24.1	0	1	1	1	1	1	1	0	0	0	6
RP13-379L11.1	0	1	1	1	1	0	0	1	1	0	6
RP11-357F12.1	1	0	1	0	1	1	1	0	1	0	6
RP11-611E13.3	1	1	1	0	1	0	1	1	0	0	6
AC010880.1	1	1	1	1	1	1	0	0	0	0	6
RP11-577B7.1	0	1	1	1	1	1	0	0	1	0	6
RP11-528N21.1	0	1	1	0	1	1	1	1	0	0	6
RP11-354A14.1	0	1	1	0	1	1	0	1	1	0	6
RP3-518E13.2	0	1	1	0	1	0	1	1	1	0	6
LINC00477	0	1	1	0	1	1	1	0	1	0	6
RP11-148L24.1	1	0	1	0	1	0	1	1	1	0	6
RP11-923I11.5	1	0	1	1	1	1	1	0	0	0	6
AC019118.3	1	1	1	1	1	0	0	0	1	0	6
AC113618.1	1	1	1	0	1	1	0	0	1	0	6
RP11-883G14.4	0	0	1	0	1	1	1	1	0	1	6
AC002539.1	1	1	1	0	1	1	0	1	0	0	6
SNORD116-20	1	1	1	0	1	1	1	0	0	0	6
RP11-314D7.2	1	1	1	0	1	1	1	0	0	0	6
RP11-145P16.3	1	1	1	0	1	1	1	0	0	0	6
RP11-10C8.2	1	0	1	1	1	1	1	0	0	0	6
RP3-335N17.2	0	1	1	0	1	0	1	1	1	0	6
AC003984.1	0	0	1	0	1	1	1	1	1	0	6
RP11-625L16.1	0	0	1	0	1	1	1	1	1	0	6
MLLT4-AS1	1	0	1	1	1	1	1	0	0	0	6
RP11-513G11.4	0	1	1	0	1	1	0	1	0	1	6
LINC00341	1	0	1	0	1	0	1	0	1	1	6
RP11-664H17.1	1	1	1	0	1	1	1	0	0	0	6
AP005135.2	1	1	1	1	1	0	0	0	0	1	6
AC004870.3	1	1	1	1	1	0	0	1	0	0	6
AF127936.3	1	1	1	1	1	0	0	0	1	0	6
RP11-268G13.1	1	0	1	1	1	1	0	0	1	0	6
RP11-450H6.3	1	1	1	1	1	1	0	0	0	0	6
AC011995.1	1	1	1	1	1	0	0	0	1	0	6
AC011286.1	1	1	1	0	1	1	0	0	1	0	6
LINC01078	1	1	1	0	1	1	1	0	0	0	6
RP3-368A4.5	1	1	1	0	1	1	1	0	0	0	6
RP11-132E11.2	0	0	1	1	1	1	1	0	1	0	6
RP11-416O18.2	1	0	1	0	1	1	1	0	1	0	6
LINC01003	0	0	1	1	1	0	1	1	1	0	6
PLAC4	1	0	1	0	1	1	1	0	1	0	6
AC005307.1	0	1	1	0	1	1	1	1	0	0	6
RP11-326A13.1	1	0	0	1	1	1	1	0	1	0	6
RP11-138J23.1	1	0	1	0	1	1	1	0	1	0	6
RP11-354H21.1	1	1	1	1	1	0	0	0	1	0	6
CTC-497E21.3	1	1	1	0	1	1	0	0	1	0	6
RP11-465K1.2	1	1	1	0	1	1	1	0	0	0	6
AC005772.2	1	1	0	1	1	1	1	0	0	0	6
RP11-128P17.2	1	1	1	0	1	0	1	0	1	0	6
LINC00474	1	1	1	1	1	0	1	0	0	0	6
RP11-597D13.9	0	1	1	1	1	0	1	0	1	0	6
AC008834.1	1	0	1	1	0	0	1	1	1	0	6
RP11-552E10.1	1	1	1	0	1	1	1	0	0	0	6
RP11-482E14.1	1	1	1	1	1	0	0	0	1	0	6
AC114763.1	0	1	1	1	1	1	1	0	0	0	6
RP11-779P15.1	1	1	1	0	1	1	0	1	0	0	6
AC093822.1	1	1	1	1	1	1	0	0	0	0	6
RP1-137D17.2	1	1	1	0	1	1	0	0	1	0	6
NREP-AS1	0	1	1	0	1	1	1	1	0	0	6
RP11-59J16.2	1	1	1	0	1	1	0	0	1	0	6
RP13-539F13.3	1	0	1	0	1	1	1	1	0	0	6
RP5-823G15.5	1	0	1	0	0	1	1	1	0	1	6
CTD-2240J17.1	0	1	1	1	1	1	0	0	0	1	6
CTD-2318H23.1	1	1	1	0	1	0	1	1	0	0	6
RP11-25I15.2	1	1	1	0	1	1	0	1	0	0	6
CTD-2334D19.1	1	1	1	0	0	1	0	1	1	0	6
LINC01077	0	1	1	1	1	0	1	1	0	0	6
RP1-80N2.3	1	1	1	0	1	1	1	0	0	0	6
CTD-2124B20.2	1	0	1	1	1	1	0	0	1	0	6
RP11-263K4.5	0	1	1	0	1	1	1	0	1	0	6
RP11-473J6.1	1	1	1	0	1	0	1	0	1	0	6
AC003986.6	0	0	1	1	1	1	1	1	0	0	6
RP5-828K20.2	1	1	1	1	1	0	1	0	0	0	6
RP3-523C21.2	1	0	1	1	1	0	1	1	0	0	6
AC009236.2	1	1	1	0	1	0	0	0	1	1	6
RP11-319E16.1	1	0	1	1	1	1	0	0	1	0	6
RP1-193H18.3	1	1	1	0	1	1	0	1	0	0	6
RP11-321E2.3	1	1	1	1	1	0	0	1	0	0	6
RP11-65M17.3	1	1	1	0	1	1	0	0	1	0	6
RP11-386M24.8	0	0	1	1	1	1	1	1	0	0	6
RP11-217B1.2	1	0	1	0	1	1	0	1	1	0	6
AC097721.2	1	1	1	1	1	0	1	0	0	0	6
RP11-292D4.2	1	0	1	0	1	0	1	1	1	0	6
AC108051.3	1	1	1	0	1	0	1	0	1	0	6
RP11-343J18.1	0	1	1	0	1	1	1	1	0	0	6
AC010745.2	1	1	1	1	1	1	0	0	0	0	6
CTD-2034I4.1	0	1	1	1	1	1	0	0	0	1	6
RP3-400B16.1	1	1	1	1	1	0	0	0	1	0	6
RP11-4N23.1	0	1	1	0	1	1	1	0	1	0	6
RP11-372H2.1	0	1	1	0	1	1	1	1	0	0	6
RP11-320P7.1	1	1	1	0	1	0	1	1	0	0	6
LINC01013	1	0	1	1	1	0	1	1	0	0	6
RP11-1114A5.4	1	1	0	0	1	0	1	1	1	0	6
RP11-142M10.2	1	0	1	0	1	1	1	1	0	0	6
LINC01117	1	0	1	0	1	1	1	0	1	0	6
LINC00237	1	0	1	1	1	1	1	0	0	0	6
RBM26-AS1	1	0	0	1	1	1	0	0	1	1	6
RP11-192H6.2	0	1	1	0	1	1	1	1	0	0	6
RP11-1008C21.1	0	1	1	1	1	0	0	1	1	0	6
RP11-875H7.1	1	0	1	0	1	0	1	0	1	1	6
RP11-849I19.1	1	1	1	0	1	1	0	1	0	0	6
RP11-117D22.2	1	1	1	0	1	1	0	0	0	1	6
RP11-535A5.1	1	0	1	0	1	1	1	1	0	0	6
RP11-25I15.3	1	1	1	0	1	1	0	1	0	0	6
RP11-930O11.2	1	1	1	0	1	0	1	0	0	1	6
RP11-184D12.1	0	0	1	1	1	1	0	0	1	1	6
RP11-474P2.2	0	1	1	0	1	1	1	0	1	0	6
CTD-3064C13.1	1	1	1	1	1	1	0	0	0	0	6
RP11-347L18.1	0	1	1	0	1	1	1	1	0	0	6
CTD-2350J17.1	1	1	1	0	1	1	1	0	0	0	6
LINC00845	1	0	1	0	1	1	1	0	1	0	6
RP11-22A3.2	0	1	1	0	1	1	0	1	1	0	6
RP1-29C18.8	1	0	1	1	1	1	0	1	0	0	6
RP11-421L21.3	1	1	1	0	1	1	1	0	0	0	6
RP11-147G16.1	1	1	1	1	1	0	1	0	0	0	6
RP11-417E7.1	1	1	1	0	1	1	0	0	1	0	6
CTD-2296D1.3	1	1	0	1	1	0	1	0	1	0	6
RP11-469A15.2	1	0	0	1	1	1	0	1	0	1	6
LINC00881	1	1	1	0	1	1	1	0	0	0	6
RP11-260O18.1	1	0	1	0	1	1	0	1	1	0	6
RP3-429O6.1	1	1	1	0	1	0	1	1	0	0	6
RP11-307O13.1	1	1	1	0	1	0	1	1	0	0	6
LINC00562	1	1	1	0	1	1	1	0	0	0	6
RP11-285C1.2	0	0	1	0	1	1	1	1	1	0	6
AC114788.2	1	1	1	0	1	1	0	0	1	0	6
AC005307.3	0	1	1	0	1	1	1	1	0	0	6
CTD-2034I21.2	1	0	1	0	1	1	1	1	0	0	6
ZNF32-AS1	1	1	1	0	1	1	1	0	0	0	6
CTD-2140G10.2	1	0	1	0	1	1	1	0	1	0	6
RP5-1004I9.1	1	1	1	1	1	0	1	0	0	0	6
RP11-152L7.2	0	0	1	1	1	1	0	1	0	1	6
ST6GAL2-IT1	1	1	1	0	1	0	1	0	0	1	6
RP11-480D4.2	1	1	1	1	1	0	1	0	0	0	6
RP11-930O11.1	0	1	1	1	1	1	1	0	0	0	6
RP11-3G20.1	0	0	1	1	1	1	0	0	1	1	6
CTD-2171N6.1	0	1	1	1	1	1	1	0	0	0	6
AC073636.1	1	0	1	0	1	1	1	1	0	0	6
RP11-151E14.1	0	1	1	1	1	1	0	1	0	0	6
RP11-626P14.2	1	1	1	0	1	0	0	1	1	0	6
RP11-65J21.3	1	0	1	0	1	1	0	0	1	1	6
RP4-529N6.1	1	1	1	1	1	0	0	0	1	0	6
AC011995.3	1	1	1	1	1	0	0	0	1	0	6
RP11-796E10.1	0	1	1	1	1	0	0	1	0	1	6
KB-1930G5.4	0	0	1	1	1	1	1	1	0	0	6
RP11-20B7.1	1	1	1	0	1	0	0	1	1	0	6
LINC00504	1	1	1	1	1	0	0	0	1	0	6
AC016751.3	0	1	1	1	1	1	0	1	0	0	6
RP11-554A11.7	0	1	1	1	1	0	0	1	0	1	6
RP11-305P14.1	1	1	1	0	1	1	1	0	0	0	6
RP11-774I5.1	1	0	1	1	1	0	1	0	1	0	6
RP11-340B18.1	1	0	1	0	1	1	0	1	1	0	6
KB-1410C5.5	0	0	1	1	1	1	1	0	1	0	6
RP11-481J13.1	1	1	1	0	1	1	1	0	0	0	6
hsa-mir-490	1	0	1	0	1	1	1	0	1	0	6
RP11-805J14.3	1	1	1	0	1	1	0	1	0	0	6
LINC01043	1	1	1	1	1	1	0	0	0	0	6
RP11-320N7.2	1	1	1	1	1	0	0	0	0	1	6
RP11-284P20.3	1	1	1	0	1	0	1	1	0	0	6
LINC00607	0	1	1	1	1	1	1	0	0	0	6
RP11-624J12.1	0	1	1	1	1	1	1	0	0	0	6
RP3-404K8.2	1	1	1	1	1	0	1	0	0	0	6
AC012506.1	1	1	1	0	1	0	1	0	1	0	6
RP11-6C14.1	0	0	0	1	1	1	1	1	1	0	6
RP11-56I23.1	0	1	1	0	1	1	1	1	0	0	6
RP3-416J7.4	1	1	1	0	1	1	1	0	0	0	6
FOXN3-AS1	1	0	1	0	1	1	0	1	1	0	6
RP11-315L6.1	1	1	1	0	1	0	0	1	1	0	6
LINC00473	1	1	1	1	0	1	0	0	1	0	6
CTD-2116F7.1	1	1	1	0	1	1	1	0	0	0	6
LINC00701	1	1	1	1	1	0	0	1	0	0	6
RP11-491F9.5	1	1	1	0	1	1	0	1	0	0	6
RP4-669H2.1	1	0	1	0	0	1	1	1	0	1	6
RP11-386M24.3	1	1	1	0	1	1	1	0	0	0	6
CTD-2297D10.1	1	1	1	0	1	1	0	1	0	0	6
LINC00266-3	1	1	1	0	1	1	1	0	0	0	6
AC007652.1	1	0	1	1	1	0	1	0	1	0	6
RP3-453D15.1	0	1	1	0	1	1	1	0	1	0	6
RP11-649A16.1	0	0	0	1	1	1	1	1	1	0	6
RP1-137K24.1	1	1	1	0	1	1	1	0	0	0	6
RP4-705O1.1	1	1	1	0	1	1	0	0	1	0	6
RP11-371F15.3	0	1	1	1	1	1	0	0	1	0	6
LINC00887	0	1	1	0	1	1	0	1	0	1	6
AC108868.5	1	1	1	0	1	0	1	0	0	1	6
RP13-216E22.5	1	1	1	0	1	1	1	0	0	0	6
RP6-99M1.3	0	1	0	0	1	0	1	1	1	1	6
AC011901.2	0	1	1	1	1	1	0	1	0	0	6
AC018717.1	0	1	1	1	1	1	0	0	1	0	6
RP11-809H16.5	1	1	1	1	1	0	1	0	0	0	6
RP11-230G5.2	1	1	0	0	1	1	1	0	1	0	6
RP11-629O1.2	0	0	1	1	1	1	0	1	1	0	6
RP11-158A14.1	1	1	1	0	1	0	0	1	1	0	6
RP11-142A23.1	1	0	1	0	1	1	0	1	1	0	6
RP11-84O12.4	1	1	1	0	1	1	0	1	0	0	6
RP11-484D2.5	1	1	1	0	1	0	1	1	0	0	6
AC018685.1	1	1	1	1	1	0	0	0	1	0	6
RP11-92G19.2	1	1	1	1	1	0	1	0	0	0	6
RP11-712B9.2	0	0	1	0	1	1	1	1	1	0	6
AC004069.2	0	1	1	0	1	1	1	0	1	0	6
RP11-353M9.1	1	0	1	0	1	1	1	1	0	0	6
RP11-456H18.2	1	0	1	1	1	0	1	0	1	0	6
RP11-22A3.1	0	1	1	0	1	1	0	1	1	0	6
RP5-1024N4.2	1	1	1	1	1	0	1	0	0	0	6
RP11-495K9.9	1	1	1	0	1	0	0	0	1	1	6
RP11-328K15.1	1	1	1	0	1	1	0	0	1	0	6
RP11-715C4.1	1	1	1	0	1	1	0	1	0	0	6
RP11-94B19.5	1	1	1	0	1	1	1	0	0	0	6
RP11-74C3.1	1	1	1	1	1	0	0	1	0	0	6
LINC00572	0	1	1	0	1	1	1	1	0	0	6
RP11-152L7.1	0	0	1	1	1	1	0	1	0	1	6
RP11-433A10.2	1	1	1	0	1	1	0	0	0	1	6
AC007879.6	1	1	1	0	1	0	1	1	0	0	6
CTD-2588J1.1	0	1	1	1	1	1	0	0	1	0	6
RP11-467C18.1	1	1	1	0	1	1	0	0	0	1	6
RP11-714L20.1	1	1	1	1	0	0	1	1	0	0	6
RP11-810P8.1	0	1	1	1	1	1	0	0	0	1	6
RP11-168P8.3	1	1	1	0	1	1	1	0	0	0	6
RP11-445K13.2	1	0	1	0	1	1	1	1	0	0	6
RP11-6F2.5	1	1	1	0	1	1	1	0	0	0	6
CTC-436K13.5	0	1	1	1	1	0	1	1	0	0	6
RP11-508O18.1	1	1	1	0	1	0	0	1	1	0	6
RP11-505C13.1	1	1	1	0	1	0	1	1	0	0	6
RP11-279N8.1	1	1	1	0	1	1	1	0	0	0	6
AC007364.1	0	1	1	1	1	0	1	1	0	0	6
RP11-1038A11.2	1	0	1	1	1	1	0	0	1	0	6
CTD-2139B15.5	1	1	1	1	1	0	0	1	0	0	6
AC009499.2	1	1	1	1	1	1	0	0	0	0	6
LINC00877	1	1	1	0	1	1	1	0	0	0	6
RP11-526K17.2	1	1	1	0	1	1	1	0	0	0	6
LINC00619	1	1	1	0	1	1	1	0	0	0	6
RP11-295P9.6	1	0	1	0	1	1	1	1	0	0	6
RP11-360A18.1	0	1	1	1	0	1	0	1	1	0	6
RP11-149A7.2	1	1	0	0	1	1	0	0	1	1	6
CTD-2161F6.3	1	1	1	0	1	0	1	1	0	0	6
AC007362.3	0	1	1	0	1	1	1	1	0	0	6
AC007879.4	1	1	1	0	1	0	1	1	0	0	6
RP11-1012E15.1	0	1	1	1	1	1	1	0	0	0	6
RP1-80N2.2	1	1	1	0	1	1	1	0	0	0	6
RP11-168E17.1	1	1	1	1	0	0	1	0	1	0	6
AC005027.3	0	1	1	0	1	0	1	1	1	0	6
RP11-404I7.2	1	1	1	1	1	1	0	0	0	0	6
CTD-2535I10.1	1	1	1	0	1	1	0	1	0	0	6
RP11-239A17.1	1	1	1	0	1	0	1	0	1	0	6
LINC01049	1	1	1	0	1	0	1	1	0	0	6
RP11-305L7.3	1	1	1	0	1	1	1	0	0	0	6
RP11-966I7.2	0	0	1	0	1	1	1	0	1	1	6
CTD-2015H3.2	0	1	1	1	1	0	1	0	1	0	6
RP5-872K7.7	1	0	1	1	1	1	1	0	0	0	6
LINC00972	0	0	1	1	1	0	1	1	1	0	6
RP11-554A11.9	0	1	1	1	1	0	0	1	0	1	6
LINC00536	1	0	1	0	1	0	1	1	1	0	6
RP11-510D21.1	1	0	1	0	1	0	1	1	1	0	6
LINC00446	0	1	1	0	1	1	1	0	1	0	6
RP11-101C11.1	0	1	1	1	1	1	0	0	1	0	6
RP1-296L11.1	1	1	1	0	1	0	1	1	0	0	6
RP11-889D3.1	1	0	1	0	1	0	1	0	1	1	6
RP11-619L12.4	1	1	1	0	1	1	0	0	1	0	6
RP11-316P17.2	1	1	1	0	1	1	0	0	1	0	6
CTA-109P11.1	0	0	1	0	1	1	1	1	1	0	6
RP11-143A12.3	1	1	1	1	1	0	0	0	1	0	6
RP11-173E2.2	0	1	1	1	1	1	0	0	1	0	6
AMER2-AS1	0	1	1	0	1	1	1	0	1	0	6
PLCB1-IT1	0	1	1	0	1	1	1	1	0	0	6
RP11-190I17.2	1	1	1	1	1	0	1	0	0	0	6
ZBTB20-AS4	1	1	1	0	1	0	1	0	1	0	6
AC104777.4	1	1	1	0	1	0	1	1	0	0	6
LINC00392	1	0	1	1	1	1	1	0	0	0	6
RP11-1023P17.2	1	0	1	0	1	0	1	1	1	0	6
RP11-629E24.2	0	1	1	0	1	1	1	1	0	0	6
RP11-72M17.1	1	1	1	0	1	1	0	0	1	0	6
RP11-279O17.2	1	1	1	0	1	1	0	1	0	0	6
AC069394.1	0	1	1	1	1	1	1	0	0	0	6
RP11-45P15.4	1	0	1	1	1	1	0	0	1	0	6
LINC00700	1	1	1	1	1	0	0	1	0	0	6
AC107399.2	1	1	1	1	1	0	0	1	0	0	6
RP11-299H22.1	1	1	1	0	1	1	1	0	0	0	6
CTD-2572N17.1	1	0	1	1	1	0	0	1	1	0	6
RP11-524K22.1	1	1	0	1	1	0	1	1	0	0	6
RP11-120I21.2	1	0	1	0	1	1	1	0	1	0	6
AC012668.1	0	1	1	1	1	1	1	0	0	0	6
KB-1930G5.3	0	0	1	1	1	1	1	1	0	0	6
RP11-453O5.1	1	1	1	0	1	1	0	1	0	0	6
RP11-285E9.6	1	0	1	1	1	1	0	0	1	0	6
RP13-216E22.4	1	1	0	0	1	1	1	0	1	0	6
RP11-118K6.3	1	1	1	1	1	0	0	1	0	0	6
RP11-380M21.4	1	1	1	0	1	1	1	0	0	0	6
RP11-98O2.1	1	1	1	1	1	1	0	0	0	0	6
LINC00498	0	1	1	1	1	1	0	0	1	0	6
RP11-521J24.1	0	1	0	0	1	1	1	1	1	0	6
RP11-798K3.2	1	0	1	1	1	0	1	1	0	0	6
RP11-152O14.4	1	1	1	0	1	1	0	1	0	0	6
RP11-467J12.4	1	1	1	0	1	1	0	0	0	1	6
AC113167.1	1	1	1	0	1	0	0	1	1	0	6
LINC00261	1	1	1	1	1	0	1	0	0	0	6
RP11-243A14.2	0	1	1	0	1	0	1	1	1	0	6
AC002386.1	1	1	1	0	1	0	1	0	1	0	6
SAMSN1-AS1	1	0	1	1	1	0	0	0	1	1	6
RP11-446F3.2	1	1	1	1	1	0	0	1	0	0	6
LINC01058	1	1	1	0	1	0	1	1	0	0	6
RP11-129J12.1	1	1	1	1	1	1	0	0	0	0	6
AC003664.1	1	1	1	0	1	1	0	0	1	0	6
RP11-13A1.1	0	1	1	0	1	1	1	1	0	0	6
RP1-273G13.3	1	0	1	0	1	1	0	1	1	0	6
AL163953.3	1	1	1	0	1	1	0	0	1	0	6
RP11-518L10.5	1	1	1	0	1	1	0	1	0	0	6
RP11-676F20.1	1	1	0	0	0	1	1	1	1	0	6
LY86-AS1	1	1	1	0	1	1	1	0	0	0	6
RP5-1158E12.3	0	1	0	0	1	0	1	1	1	1	6
AC005394.1	0	1	1	0	1	1	1	1	0	0	6
RP11-536O18.1	1	1	1	0	1	0	1	1	0	0	6
LINC00462	0	1	1	1	1	0	1	1	0	0	6
RP11-94M14.2	1	1	1	0	1	0	1	0	1	0	6
AC018643.4	0	0	1	1	1	1	1	0	1	0	6
RP3-470L22.1	1	1	1	0	1	0	1	1	0	0	6
RP11-338H14.1	0	0	1	0	1	1	1	1	1	0	6
OVAAL	1	0	1	0	1	1	1	1	0	0	6
RP11-701H24.10	1	1	1	0	1	1	1	0	0	0	6
AC003092.1	1	1	1	0	1	1	0	0	1	0	6
RP11-205M3.3	0	1	1	0	0	1	1	1	1	0	6
AC019118.2	1	1	1	1	1	0	0	0	1	0	6
RP1-60O19.2	0	1	1	0	1	1	1	1	0	0	6
RP11-103J17.1	1	1	1	1	0	1	1	0	0	0	6
AC011524.1	0	1	1	0	0	0	1	1	1	1	6
RP11-5N11.5	1	0	1	1	0	1	1	0	1	0	6
RP11-379I19.3	1	1	1	0	1	1	0	1	0	0	6
SNORD109A	1	1	1	0	1	1	1	0	0	0	6
AC005780.1	0	1	1	0	1	1	1	1	0	0	6
RP11-150C16.1	1	1	1	0	1	1	0	0	1	0	6
AC008991.1	0	1	1	0	0	0	1	1	1	1	6
RP11-61G19.1	1	0	1	1	1	1	1	0	0	0	6
RP1-251I12.1	1	1	1	0	1	1	1	0	0	0	6
RP11-416O18.1	1	0	1	0	1	1	1	0	1	0	6
CTB-118P15.2	0	0	0	1	1	1	1	1	1	0	6
LINC01076	0	1	1	0	1	1	1	0	1	0	6
RP11-454P21.1	1	1	1	1	1	0	0	1	0	0	6
RP11-380P13.2	1	1	1	0	1	1	0	1	0	0	6
LINC01030	0	1	1	0	1	1	1	0	1	0	6
LINC00925	1	0	1	0	1	1	0	1	1	0	6
LINC00906	0	1	1	0	0	0	1	1	1	1	6
RP11-526H11.1	1	1	1	0	1	0	1	0	1	0	6
C10orf71-AS1	0	1	1	1	1	1	1	0	0	0	6
RP11-10H3.1	1	0	0	1	1	1	0	1	1	0	6
AC092162.1	1	0	1	0	1	1	1	1	0	0	6
CTD-2078B5.2	1	1	1	0	1	0	1	0	1	0	6
RP11-161D15.2	1	0	1	0	1	0	1	1	1	0	6
RP11-281A20.1	1	0	1	1	0	0	1	1	1	0	6
AC067959.1	1	1	0	1	0	1	0	1	1	0	6
CTD-2199O4.1	0	1	1	0	1	0	1	1	1	0	6
AC108051.2	1	1	1	0	1	0	1	0	1	0	6
LINC00687	1	0	1	1	1	1	0	0	1	0	6
RP11-214D15.2	1	0	1	0	1	1	1	1	0	0	6
RP11-341G5.1	1	1	1	0	1	0	1	0	1	0	6
LINC00309	0	1	1	1	0	1	1	1	0	0	6
AC019172.2	0	1	1	1	1	0	0	1	0	1	6
LINC01031	0	1	1	0	1	1	1	0	1	0	6
RP11-93K22.6	1	0	1	1	1	1	0	0	1	0	6
LINC00326	1	1	1	0	1	1	1	0	0	0	6
RP11-384J4.2	1	1	1	0	1	0	0	1	1	0	6
RP11-483K5.3	1	1	1	0	1	1	0	1	0	0	6
RP11-793A3.1	1	0	1	1	1	1	0	0	1	0	6
RP4-794H19.4	1	1	1	0	1	1	1	0	0	0	6
RP11-165H23.1	1	1	1	0	1	0	1	1	0	0	6
RP11-482E14.2	1	1	1	1	1	0	0	0	1	0	6
RP11-356J5.12	1	1	1	0	1	1	0	0	1	0	6
RP11-610P16.1	1	0	1	0	1	0	1	1	1	0	6
RP11-760N9.1	1	0	1	1	1	1	0	0	1	0	6
RP11-546K22.1	1	0	1	0	1	0	1	1	1	0	6
RP11-402L1.11	1	1	1	0	1	1	1	0	0	0	6
SNHG14	0	1	1	1	1	0	0	1	0	1	6
AP000997.1	1	1	1	0	1	1	1	0	0	0	6
RP11-124B13.1	1	1	1	0	1	0	0	1	1	0	6
CTC-546K23.1	1	1	1	0	0	1	0	1	1	0	6
RP11-269F21.1	1	1	1	0	1	1	0	0	1	0	6
RP11-281P23.1	1	1	1	1	0	0	1	0	1	0	6
RP11-324L17.1	1	0	1	0	1	1	1	1	0	0	6
RP11-704C2.1	1	1	1	0	1	1	1	0	0	0	6
RP11-707F2.1	0	0	1	0	1	1	1	1	1	0	6
AF127936.5	1	1	1	1	1	0	0	0	1	0	6
CTD-2275D24.2	0	1	1	1	1	1	1	0	0	0	6
AC026188.1	0	1	1	1	1	0	1	0	1	0	6
AC093850.2	0	1	1	1	1	1	1	0	0	0	6
LINC00583	1	1	1	0	1	0	1	1	0	0	6
LINC01151	1	1	0	1	1	1	0	0	1	0	6
CTC-281M20.1	0	1	1	1	1	1	1	0	0	0	6
LINC00403	1	1	1	1	1	1	0	0	0	0	6
LINC00397	1	1	1	0	1	1	1	0	0	0	6
RP1-65J11.5	1	1	1	0	1	1	0	0	1	0	6
AC104777.3	1	1	1	0	1	0	1	1	0	0	6
RP11-300M6.1	1	1	1	1	1	1	0	0	0	0	6
RP11-327F22.5	1	0	1	0	1	1	1	1	0	0	6
RP11-103H7.2	1	1	1	0	1	0	1	0	1	0	6
AC104820.2	1	1	0	1	1	1	1	0	0	0	6
RP1-251M9.2	1	0	1	1	1	0	1	0	1	0	6
AC004535.2	1	1	1	0	1	0	1	0	1	0	6
RP11-469L4.1	1	0	1	1	1	1	1	0	0	0	6
AP000473.5	1	0	1	0	1	0	1	1	1	0	6
LINC01137	1	1	1	0	1	1	0	1	0	0	6
CTD-2306M5.1	0	1	1	0	1	1	1	1	0	0	6
RP11-774D14.1	1	1	1	0	1	0	1	0	1	0	6
RP11-76C10.5	1	1	1	0	1	0	0	0	1	1	6
RP11-452J21.2	1	1	1	0	1	1	0	1	0	0	6
RP11-116O18.3	1	0	1	1	1	0	1	0	1	0	6
LINC00911	1	1	1	0	0	1	1	0	1	0	6
CTD-2228A4.1	0	0	1	1	1	1	1	0	1	0	6
RP11-626H12.1	1	1	1	0	1	1	0	1	0	0	6
RP11-356K23.1	1	0	1	0	1	1	0	1	1	0	6
RP11-471M2.3	1	1	1	0	1	1	1	0	0	0	6
RP11-321E2.4	1	1	1	1	1	0	0	1	0	0	6
RP11-130F10.1	0	1	1	1	1	0	0	1	1	0	6
RP11-281H11.1	1	1	1	0	1	0	0	1	1	0	6
RP11-484D2.2	1	1	1	0	1	0	1	1	0	0	6
RP11-94B19.7	1	1	1	0	1	1	1	0	0	0	6
AC018495.3	0	1	1	1	1	0	0	1	1	0	6
AC079305.8	1	0	1	0	1	1	1	1	0	0	6
RP11-364P22.1	0	1	1	1	1	0	1	0	1	0	6
RP13-516M14.1	1	1	1	0	1	1	0	1	0	0	6
AP000769.7	1	0	1	1	1	1	1	0	0	0	6
STARD4-AS1	0	1	1	0	1	1	1	1	0	0	6
LINC00520	0	0	1	1	1	1	1	0	0	1	6
AC019330.1	0	1	1	1	1	1	0	0	1	0	6
RP11-248N22.2	1	0	1	0	1	0	1	1	1	0	6
RP11-794M8.1	1	1	0	1	0	1	1	0	1	0	6
RP11-470E16.1	1	1	1	0	1	1	0	0	0	1	6
SOX9-AS1	1	1	1	0	1	1	1	0	0	0	6
LINC00277	1	1	1	1	1	0	1	0	0	0	6
RP11-395P13.6	1	1	1	0	1	1	0	0	1	0	6
RP1-309H15.2	1	1	1	1	1	0	1	0	0	0	6
RP11-351E7.1	1	0	1	0	1	1	0	1	1	0	6
CTC-525D6.2	0	0	1	0	1	1	1	1	0	1	6
RP11-33N16.2	1	0	1	0	1	1	0	1	1	0	6
RP11-152P17.2	1	0	1	0	1	1	1	1	0	0	6
RP11-115I9.1	0	1	1	1	1	0	1	0	1	0	6
XXyac-YX65C7_A.3	1	1	1	0	1	1	0	0	1	0	6
RP11-1028N23.2	1	0	1	1	1	1	0	0	1	0	6
AC012370.3	1	1	0	0	1	1	1	1	0	0	6
RP4-678D15.1	1	0	1	0	0	1	1	1	0	1	6
RP11-100K18.1	0	1	1	0	1	1	0	1	1	0	6
RP11-642D21.2	1	0	1	0	1	1	1	1	0	0	6
RP11-871F6.3	1	0	1	0	1	1	1	0	1	0	6
RP1-155D22.2	0	1	1	0	1	1	1	1	0	0	6
CTD-2382H12.1	1	1	1	0	1	1	0	1	0	0	6
RP11-117D22.1	1	1	1	0	1	1	0	0	0	1	6
RP11-480D4.1	1	1	1	1	1	0	1	0	0	0	6
PLSCR5-AS1	1	1	1	0	1	0	1	1	0	0	6
RP11-397G17.1	1	1	0	1	1	0	1	1	0	0	6
RP11-126K15.1	1	1	1	0	1	1	0	0	1	0	6
RP11-442O18.2	1	1	1	0	1	1	0	0	1	0	6
RP5-983L19.2	1	0	1	1	1	1	0	1	0	0	6
RP11-413E1.4	0	0	1	1	1	1	1	1	0	0	6
RP11-521O16.2	1	1	1	0	1	1	1	0	0	0	6
RP11-37L2.1	1	0	1	0	1	1	0	1	1	0	6
RP5-1031J8.1	1	1	0	0	1	1	1	0	1	0	6
TBX5-AS1	1	0	1	1	1	1	0	0	1	0	6
AC011752.1	1	1	0	1	0	1	0	1	1	0	6
RP11-491F9.6	1	1	1	0	1	1	0	1	0	0	6
RP11-1114I9.1	1	0	1	0	1	1	1	0	1	0	6
RP11-319E12.2	1	1	1	1	1	1	0	0	0	0	6
RP11-69C13.1	1	1	1	0	1	0	1	0	1	0	6
RP11-11N9.4	0	1	1	0	1	1	1	0	1	0	6
KCND3-IT1	1	1	1	0	1	1	0	0	1	0	6
RP11-752G15.6	1	1	1	0	1	1	1	0	0	0	6
RP11-395P13.3	1	1	1	0	1	1	0	0	1	0	6
RP1-244F24.1	1	1	1	0	0	1	1	1	0	0	6
RP11-727A23.7	1	1	1	0	1	0	1	1	0	0	6
AC068490.2	1	1	1	0	1	0	1	0	1	0	6
RP11-475O6.1	0	1	1	0	1	1	1	0	0	1	6
RP11-13N12.1	1	1	1	0	1	0	1	0	1	0	6
RP11-883G14.1	1	0	1	0	1	1	1	1	0	0	6
RP11-96B2.1	1	1	0	1	1	1	0	0	1	0	6
RP11-542B15.1	0	0	1	1	1	1	1	0	1	0	6
RP11-4O3.2	1	1	1	1	1	1	0	0	0	0	6
AC007740.1	1	1	1	0	1	0	0	1	1	0	6
GS1-174L6.4	1	1	1	0	1	1	1	0	0	0	6
TRPC7-AS1	0	1	1	1	1	1	1	0	0	0	6
RP11-148I19.1	1	0	1	1	1	0	0	1	1	0	6
CTC-436K13.6	0	1	1	1	1	0	1	1	0	0	6
RP11-793B23.1	1	1	1	1	0	0	1	1	0	0	6
RP11-973F15.2	1	1	0	1	1	1	0	0	1	0	6
AC008074.3	0	1	1	0	1	1	1	1	0	0	6
AC118345.1	1	1	0	0	1	1	1	1	0	0	6
RP5-834N19.1	1	1	1	0	1	1	1	0	0	0	6
RP11-290F20.2	1	0	1	0	1	1	0	1	1	0	6
RP11-543F8.2	1	0	1	0	1	1	1	1	0	0	6
RP11-561E1.1	0	1	0	0	1	1	1	1	1	0	6
RP11-123O1.1	1	0	0	1	1	1	1	0	1	0	6
RP11-153K16.2	1	1	1	0	1	1	1	0	0	0	6
RP11-626P14.1	1	1	1	0	1	0	0	1	1	0	6
RP11-438N16.1	0	1	1	1	1	1	0	0	1	0	6
RP11-89M22.3	1	1	1	0	1	0	1	1	0	0	6
AC003092.2	1	0	1	0	1	1	1	0	0	1	6
RP11-124N19.3	0	0	1	1	1	1	1	0	1	0	6
RP11-297L17.4	1	1	1	0	1	1	0	1	0	0	6
CTD-2313J17.5	0	0	1	1	1	1	1	1	0	0	6
LINC00427	1	1	1	0	1	0	1	1	0	0	6
RP11-484O2.1	1	1	1	0	1	1	0	1	0	0	6
KCNAB1-AS1	1	0	1	0	1	0	1	1	1	0	6
RP11-89N17.2	1	0	1	1	1	0	0	1	1	0	6
RP11-118A3.1	1	1	1	0	1	1	0	1	0	0	6
RP11-491F9.8	1	1	1	0	1	1	0	1	0	0	6
RP11-69C17.4	1	1	1	1	1	0	0	1	0	0	6
LINC00384	0	1	1	0	1	1	1	1	0	0	6
RP11-716H6.2	1	0	1	0	1	1	1	0	1	0	6
RP11-297L17.3	1	1	1	0	1	1	0	0	0	1	6
RP11-367F23.1	1	1	1	0	1	1	1	0	0	0	6
RP11-1J7.1	1	1	1	1	0	0	1	0	1	0	6
RP11-12K11.2	1	1	1	0	1	0	0	0	1	1	6
RP11-125O18.1	0	1	1	1	1	1	0	0	0	1	6
RP11-677O4.6	1	1	1	0	1	0	1	0	1	0	6
RP11-432J9.6	0	1	1	0	1	0	0	1	1	1	6
RP11-95P13.1	1	1	1	0	1	0	1	1	0	0	6
RP11-461F11.1	1	1	1	0	1	0	0	1	1	0	6
RP11-648F7.1	1	1	1	0	1	1	0	0	1	0	6
RP11-135J2.3	1	1	1	0	1	0	1	1	0	0	6
CTD-2034I21.1	0	0	1	0	1	1	1	1	0	1	6
RP11-299H22.7	1	1	1	0	1	1	1	0	0	0	6
CTD-2152M20.2	1	0	1	1	0	1	1	0	1	0	6
RP11-250B2.5	1	1	1	0	1	0	0	1	1	0	6
RP11-179A7.2	1	0	1	0	1	1	0	1	1	0	6
RP5-1180C18.1	1	1	1	0	1	1	0	1	0	0	6
MALAT1	1	0	1	1	1	1	1	0	0	0	6
AC009229.5	0	1	1	0	1	1	1	1	0	0	6
CTD-2124B20.3	1	0	1	1	1	1	0	0	1	0	6
RP11-53O19.3	1	0	1	0	1	1	1	0	1	0	6
RP11-13P5.2	0	1	1	1	1	0	1	0	0	1	6
CTD-2296D1.4	1	1	0	1	1	0	1	0	1	0	6
CCND2-AS2	1	1	1	1	1	0	1	0	0	0	6
LINC01070	1	1	1	1	1	1	0	0	0	0	6
RP11-463O9.6	1	1	1	0	0	1	1	0	1	0	6
LINC00332	0	0	1	1	1	1	0	1	1	0	6
RP1-84O15.2	1	0	1	1	1	1	1	0	0	0	6
RP11-100F15.1	1	1	1	0	1	1	0	0	1	0	6
RP11-79H23.3	1	0	1	0	1	1	1	0	1	0	6
RP11-338L18.1	1	0	1	0	1	1	1	0	1	0	6
RP11-428C6.2	0	1	1	1	1	1	1	0	0	0	6
RP11-112L7.1	1	0	1	1	1	1	1	0	0	0	6
AC007879.3	1	1	1	0	1	1	1	0	0	0	6
RP11-523L20.1	1	1	1	0	1	1	0	0	0	1	6
RP11-325K19.1	0	0	1	1	1	1	1	0	1	0	6
RP11-24P4.1	1	1	1	0	1	0	1	0	1	0	6
CTD-2139B15.2	1	1	1	1	1	0	0	1	0	0	6
RP11-562L8.1	0	0	1	0	1	1	1	0	1	1	6
RP11-442O18.1	1	1	1	1	1	1	0	0	0	0	6
RP11-313C15.1	1	0	1	0	1	1	0	1	1	0	6
RP11-250B2.3	1	1	1	0	1	0	0	1	1	0	6
RP11-958F21.1	1	0	1	0	1	1	1	0	1	0	6
RP11-286B14.2	1	1	1	0	1	1	0	0	1	0	6
RP11-89N17.3	1	0	1	1	1	0	0	1	1	0	6
RP11-418J17.1	1	1	1	0	1	1	1	0	0	0	6
NEAT1	1	0	1	1	1	1	1	0	0	0	6
RP11-523L20.2	1	1	1	0	1	1	0	0	0	1	6
AC116035.2	0	1	1	1	1	1	0	1	0	0	6
RASAL2-AS1	0	1	1	1	1	1	0	1	0	0	6
AGAP1-IT1	1	1	1	0	1	0	1	0	1	0	6
RP11-1129I3.1	1	0	0	0	1	1	1	1	1	0	6
CTC-497E21.5	1	1	1	0	1	1	0	0	1	0	6
RP5-1158E12.1	0	1	0	0	1	0	1	1	1	1	6
RP11-238F2.1	1	1	1	0	1	0	0	1	1	0	6
RP11-875H7.2	1	0	1	0	1	0	1	0	1	1	6
LINC00971	1	0	1	1	1	0	1	1	0	0	6
AC093074.1	0	1	1	0	1	1	1	1	0	0	6
RP11-431M3.1	1	0	1	1	1	1	1	0	0	0	6
RP1-38C16.2	0	0	1	1	1	1	1	1	0	0	6
RP1-28O17.1	1	1	1	1	1	0	0	1	0	0	6
LINC01014	0	1	0	1	1	1	1	0	1	0	6
RP11-385J1.2	1	1	0	1	1	0	1	0	1	0	6
RP11-480D4.6	1	1	1	1	1	0	1	0	0	0	6
MCHR2-AS1	0	1	1	0	1	1	1	0	1	0	6
RP11-393I23.4	0	0	1	0	1	1	1	0	1	1	6
RP11-110L15.1	1	0	1	1	1	1	0	0	1	0	6
RP3-495K2.3	1	1	1	0	1	1	0	0	1	0	6
RP11-5N11.6	1	0	1	1	0	1	1	0	1	0	6
RP11-730N24.1	0	1	1	0	1	1	1	1	0	0	6
RP11-136O12.2	0	1	1	0	1	1	1	0	1	0	6
RP11-447M12.2	1	0	1	1	1	1	0	0	1	0	6
RP11-2C15.1	1	1	1	0	1	1	1	0	0	0	6
RP13-379L11.2	0	1	1	1	1	0	0	1	1	0	6
RP11-627D16.1	1	0	1	1	1	0	1	0	1	0	6
RP11-47I22.1	1	1	1	0	1	1	1	0	0	0	6
RP11-330O11.3	0	1	1	1	1	0	1	0	1	0	6
RP11-897M7.1	1	1	1	0	1	0	0	0	1	1	6
RP11-701H24.7	1	1	1	0	1	1	1	0	0	0	6
AP000797.3	1	1	1	0	1	1	1	0	0	0	6
RP11-284G10.1	1	1	1	1	1	0	1	0	0	0	6
RP11-475C16.2	1	1	0	0	1	1	0	1	1	0	6
CTD-2140G10.4	1	0	1	0	1	1	1	0	1	0	6
RP11-335O4.1	1	1	1	0	1	0	1	0	1	0	6
AC009166.5	1	0	1	0	1	1	1	1	0	0	6
RP11-359D24.1	1	0	1	0	1	1	0	1	1	0	6
PDZRN3-AS1	1	1	1	0	1	0	0	1	1	0	6
AC007795.1	0	1	1	0	0	0	1	1	1	1	6
RP3-400B16.4	1	1	1	1	1	0	0	0	1	0	6
RP11-293N14.1	1	1	1	0	1	1	1	0	0	0	6
RP11-345M22.2	1	0	1	1	1	1	0	0	1	0	6
CTD-2503I6.1	0	1	1	0	1	1	0	1	1	0	6
AC074389.5	1	0	1	0	1	0	0	1	1	1	6
RP4-683M8.2	1	1	1	1	1	0	1	0	0	0	6
AC018359.3	0	1	1	0	1	1	0	1	1	0	6
CTD-2147F2.2	1	1	1	0	1	0	0	1	1	0	6
RP11-142J21.1	1	1	1	0	1	1	1	0	0	0	6
RP11-608O21.1	1	0	1	1	1	0	1	0	1	0	6
RP11-152O14.1	1	1	1	0	1	1	0	1	0	0	6
RP11-145M4.3	1	1	1	0	1	1	1	0	0	0	6
RP11-295P9.8	1	0	1	0	1	1	1	1	0	0	6
CTC-229L21.1	1	1	1	0	1	1	0	0	1	0	6
LINC00083	1	1	0	0	1	1	1	1	0	0	6
RP11-475A13.2	1	1	1	1	1	0	1	0	0	0	6
AP000281.2	1	0	1	1	1	1	0	0	1	0	6
AC012462.2	0	1	1	1	1	1	1	0	0	0	6
RP11-1033H12.1	1	0	1	1	1	1	1	0	0	0	6
FGF10-AS1	0	1	1	0	1	1	1	1	0	0	6
RP11-21J7.1	0	1	1	0	1	1	1	0	1	0	6
RP11-145M4.2	1	1	1	0	1	1	0	0	0	1	6
RP11-123M6.2	1	1	0	0	1	1	0	1	1	0	6
RP1-149C7.1	1	1	1	1	1	0	0	1	0	0	6
RP11-358M14.2	0	1	1	1	1	0	1	0	1	0	6
RP11-344G13.1	1	1	1	0	1	0	0	1	1	0	6
RP1-155D22.1	0	1	1	0	1	1	1	1	0	0	6
AC128709.4	1	0	1	0	1	0	1	0	1	1	6
LINC01093	1	1	1	0	1	1	0	0	0	1	6
AC012462.3	0	1	1	1	1	1	1	0	0	0	6
MIR4458HG	1	1	1	1	1	0	0	0	1	0	6
RP4-794H19.1	1	1	1	0	1	1	0	0	0	1	6
DAB1-AS1	0	0	1	0	1	1	1	0	1	1	6
CTD-2116N24.1	1	1	1	0	1	0	1	1	0	0	6
RP11-547D23.1	1	1	1	0	1	1	0	0	1	0	6
RP11-136I14.2	1	1	1	0	1	1	0	0	1	0	6
RP11-733C7.1	0	1	1	1	1	1	0	0	1	0	6
RP11-346J10.1	1	1	1	0	1	1	1	0	0	0	6
RP11-356K23.2	1	0	1	0	1	1	0	1	1	0	6
AC092635.1	1	1	1	0	1	0	1	0	1	0	6
RP11-495K9.7	1	1	1	0	1	0	0	0	1	1	6
AC114752.1	0	1	1	1	0	1	1	1	0	0	6
RP11-447M4.1	1	1	1	0	1	1	0	0	0	1	6
RP11-140M13.1	1	0	1	1	1	0	1	0	1	0	6
RP5-1120P11.1	0	1	1	0	1	0	1	1	1	0	6
RP11-190P13.2	1	1	1	0	1	0	1	0	1	0	6
RP11-295P9.12	1	0	1	0	1	1	1	1	0	0	6
FOXN3-AS2	1	0	1	0	1	1	1	1	0	0	6
RP11-3P22.2	1	0	0	1	1	1	1	0	1	0	6
RP11-192P3.4	0	1	1	1	1	0	1	1	0	0	6
CTD-3224I3.3	1	1	1	1	1	0	1	0	0	0	6
RP11-780K2.1	1	1	1	0	1	1	0	0	1	0	6
RP11-380G5.2	1	1	1	1	1	1	0	0	0	0	6
RP11-57P19.1	1	1	1	0	1	0	1	0	1	0	6
RP11-142G1.2	1	1	1	0	1	1	0	1	0	0	6
RP11-363G2.4	0	0	1	1	1	1	1	0	1	0	6
H19	1	0	1	1	1	1	1	0	0	0	6
AC096649.3	0	1	1	1	1	1	0	1	0	0	6
DPH6-AS1	1	1	1	1	1	0	1	0	0	0	6
RP11-150D5.2	1	1	1	0	1	1	1	0	0	0	6
HAR1B	1	0	1	1	1	1	0	0	0	1	6
CDRT7	1	1	0	1	1	1	1	0	0	0	6
RP11-295M3.2	1	1	1	0	1	1	0	1	0	0	6
CTD-2378E21.1	1	1	1	0	1	0	0	1	1	0	6
[truncated: 10,280 more rows]

## Sheet: Table S3
Table S3. lncRNA/TF pairs in HC group
lncRNA	TF	pan_troglodytes	gorilla_gorilla	pongo_abelii	macaca_mulatta	mus_musculus	rattus_norvegicus	bos_taurus	ornithorhynchus_anatinus	gallus_gallus	danio_rerio
CTD-2050I18.1	TSHZ3	1	1	1	0	1	1	1	1	1	1
RP5-978I12.1	NFE2L3	1	1	1	1	1	1	1	1	0	1
RP4-704D23.1	PRDM2	1	1	1	1	1	1	1	1	1	0
CTC-360P9.3	TSHZ3	1	1	1	0	1	1	1	1	1	1
RP11-4G2.1	NR2F2	1	1	1	0	1	1	1	1	1	1
RP11-30O15.1	BCL6	0	1	1	1	1	1	1	1	1	1
AC003090.1	NFE2L3	1	1	1	1	1	1	1	1	0	1
RP11-430L16.1	BCL6	0	1	1	1	1	1	1	1	1	1
RP11-398J10.2	NR2F2	1	1	1	0	1	1	1	1	1	1
AC011518.2	TSHZ3	1	1	1	0	1	1	1	1	1	1
RP11-236L14.1	NR2F2	1	1	1	0	1	1	1	1	1	1
AC091705.1	NFE2L3	1	1	1	1	1	1	1	1	0	1
AC008992.1	TSHZ3	1	1	1	0	1	1	1	1	1	1
RP11-344F13.1	PRDM2	1	1	1	1	1	1	1	1	1	0
CTD-2050I18.2	TSHZ3	1	1	1	0	1	1	1	1	1	1
RP11-547C13.1	NR4A3	1	1	1	1	1	1	1	1	1	0
LINC00708	GATA3	1	0	1	1	1	1	1	1	1	1
PITRM1-AS1	KLF6	1	1	1	1	1	1	0	1	1	0
CTC-360P9.1	TSHZ3	1	1	1	0	1	1	0	1	1	1
RP11-343P9.1	ZFAT	1	1	1	1	1	1	1	1	0	0
RP11-522B15.7	NR2F2	0	0	1	1	1	1	1	1	1	1
RP11-272P10.2	NFIB	0	1	1	1	1	1	1	1	1	0
AC007381.2	BCL11A	1	1	1	1	1	0	1	1	1	0
CTC-360P9.4	TSHZ3	1	1	1	0	1	1	0	1	1	1
LINC00919	TOX3	1	1	1	0	1	1	1	1	0	1
ISPD-AS1	MEOX2	1	1	1	1	1	1	1	0	1	0
LINC00704	KLF6	1	1	1	1	1	0	1	1	1	0
CTD-2194D22.3	IRX2	1	1	1	1	1	0	1	0	1	1
RP4-715N11.2	ZFP64	1	0	1	0	1	1	1	1	1	1
LINC00917	IRF8	1	1	1	1	0	1	1	1	1	0
RP11-142G1.3	TOX3	1	1	1	0	1	1	1	1	0	1
CTD-2383I20.1	IRX1	1	0	1	0	1	1	1	1	1	1
AC083843.2	ZFAT	1	1	1	0	1	1	1	1	0	1
CTC-436K13.3	EBF1	1	1	1	1	1	1	1	1	0	0
RP11-458K10.2	TFEC	1	1	1	0	1	1	1	1	1	0
RP11-542A14.1	EBF1	1	1	1	1	1	1	1	1	0	0
RP11-34C15.2	KLF6	1	1	1	1	1	0	1	1	1	0
RP11-522B15.3	NR2F2	0	0	1	1	1	1	1	1	1	1
RP11-1057B8.2	ZFAT	1	1	1	0	1	1	1	1	0	1
CTC-436K13.1	EBF1	1	1	1	1	1	1	1	1	0	0
AC007131.2	BCL11A	1	1	1	1	1	0	1	1	1	0
AC007381.3	BCL11A	1	1	1	1	1	0	1	1	1	0
RP11-35O7.1	IRX1	1	0	1	1	1	1	1	1	1	0
RP11-121L11.3	IRX1	1	0	1	1	1	1	1	1	1	0
RP11-230C9.4	ARID1B	1	1	1	1	1	1	1	0	1	0
NAV2-IT1	E2F8	1	0	1	1	1	1	1	1	1	0
RP11-452N4.1	ZFAT	1	1	1	0	1	1	1	1	0	1
RP11-542A14.2	EBF1	1	1	1	1	1	1	1	1	0	0
RP11-805I24.1	IRF8	1	1	1	1	0	1	1	1	1	0
AC011525.2	TSHZ3	1	1	1	0	1	1	0	1	1	1
CTD-2342N23.3	ZFAT	1	1	1	0	1	1	1	1	0	1
RP11-32D16.1	EBF1	1	1	1	1	1	1	1	1	0	0
RP11-513G11.3	HES1	1	1	1	0	1	1	1	1	0	1
CTC-436K13.2	EBF1	1	1	1	1	1	1	1	1	0	0
CTC-360P9.2	TSHZ3	1	1	1	0	1	1	0	1	1	1
RP11-84E24.2	SOX9	1	1	1	0	1	1	1	1	1	0
AC068610.5	TFEC	1	1	1	0	1	1	1	1	1	0
RP11-184A2.3	KLF6	1	1	1	1	1	1	0	1	1	0
RP11-278H7.3	ZBTB18	1	0	1	1	1	1	1	0	1	1
RP11-522B15.5	NR2F2	0	0	1	1	1	1	1	1	1	1
RP11-518I13.1	ARID1B	1	1	1	1	1	1	1	0	1	0
CTD-2194D22.4	IRX2	1	1	1	1	1	0	1	0	1	1
RP11-259O2.1	IRX2	1	1	1	1	1	0	1	0	1	1
RP11-428C19.5	E2F8	1	0	1	1	1	1	1	1	1	0
AC083843.1	ZFAT	1	1	1	1	1	1	1	1	0	0
AC106053.1	OSR1	1	1	1	1	1	1	1	0	1	0
RP4-723E3.1	ZFP64	1	0	1	0	1	1	1	1	1	1
RP11-24I21.1	NR3C2	1	1	1	1	1	1	1	1	0	0
CTD-2008N3.1	IRX1	1	0	1	1	1	1	1	1	1	0
RP11-116D17.3	TBX3	1	1	1	1	1	1	1	0	1	0
RP11-298E9.5	KLF6	1	1	1	1	1	1	0	1	1	0
LINC00862	NR5A2	0	1	1	1	1	1	1	1	0	1
LINC00407	TSC22D1	0	1	1	1	1	1	1	1	1	0
LINC00702	KLF6	1	1	1	1	1	0	1	1	1	0
RP11-514D23.3	IRF8	1	1	1	1	0	1	1	1	1	0
RP11-230C9.2	ARID1B	1	1	1	1	1	1	1	0	1	0
CTC-360P9.5	TSHZ3	1	1	1	0	1	1	0	1	1	1
LINC01081	IRF8	1	1	1	1	0	1	1	1	1	0
RP11-503L19.1	NR3C2	1	1	1	1	1	1	1	1	0	0
CTD-2287N17.1	IRX1	1	0	1	0	1	1	1	1	1	1
RP11-259O2.3	IRX2	1	1	1	1	1	0	1	0	1	1
SPATA8-AS1	NR2F2	1	0	1	1	1	1	1	1	1	0
RP11-805I24.3	IRF8	1	1	1	1	0	1	1	1	1	0
LINC00635	BBX	1	1	1	0	1	1	1	1	1	0
RP11-522B15.4	NR2F2	1	0	1	1	1	1	1	1	1	0
TMEM161B-AS1	MEF2C	1	1	1	1	1	1	1	1	0	0
FENDRR	IRF8	1	1	1	1	0	1	1	1	1	0
RP11-195B3.1	KLF6	1	1	1	1	1	1	0	1	1	0
RP11-532L16.3	NR5A2	0	1	1	1	1	1	1	1	0	1
AC005152.3	SOX9	1	1	1	0	1	1	1	1	1	0
RP11-805I24.4	IRF8	1	1	1	1	0	1	1	1	1	0
RP11-252P19.1	T	1	1	1	1	0	1	1	1	1	0
RPL34-AS1	LEF1	1	0	1	1	1	1	1	0	1	1
RP11-444A22.1	BCL11A	1	1	1	1	1	0	1	1	1	0
RP11-513G11.2	HES1	1	1	1	0	1	1	1	1	0	1
RP11-542M13.3	IRF8	1	1	1	1	0	1	1	1	1	0
AC083843.3	ZFAT	1	1	1	0	1	1	1	1	0	1
RP11-458K10.1	TFEC	1	1	1	0	1	1	1	1	1	0
AC011518.1	TSHZ3	1	1	1	0	1	1	0	1	1	1
CTD-2029E14.1	IRX1	1	0	1	1	1	1	1	1	1	0
RP11-184A2.2	KLF6	1	1	1	1	1	1	0	1	1	0
AC005550.4	MEOX2	1	1	1	1	1	1	1	0	1	0
RP11-8L2.1	NKX6-1	1	1	1	0	1	1	1	0	1	0
CTC-400I9.3	TSHZ3	0	1	1	0	1	1	1	1	1	0
RP11-434E6.2	IRX5	1	1	1	0	1	1	1	0	1	0
GATA6-AS1	GATA6	1	0	1	1	1	1	0	1	1	0
CTC-400I9.2	ZNF536	0	1	1	0	1	1	1	1	1	0
AC012354.6	SIX2	1	1	1	1	1	1	0	0	0	1
RP11-433J20.1	KLF6	1	1	1	1	1	0	1	1	0	0
RP11-702B10.1	ETS1	1	1	1	1	1	1	1	0	0	0
RP11-116A1.1	MEF2C	1	1	0	0	1	1	1	1	1	0
AC007392.3	MEIS1	0	1	1	0	1	1	1	1	1	0
LINC00924	NR2F2	1	1	1	0	1	0	0	1	1	1
RP11-702B10.2	ETS1	1	1	1	1	1	1	1	0	0	0
RP11-556O15.1	RREB1	1	1	1	0	1	1	1	0	1	0
RP11-554F20.1	NR4A3	0	1	1	1	1	1	1	0	1	0
RP5-1022J11.2	ZFP64	1	1	1	0	1	1	1	1	0	0
RP11-53L24.1	ZFHX3	1	1	1	1	1	0	0	1	0	1
RP11-356I2.4	OLIG3	0	1	1	0	1	1	1	1	0	1
AC007403.3	MEIS1	0	1	1	0	1	1	1	1	1	0
CTC-400I9.1	ZNF536	0	1	1	0	1	1	1	1	1	0
RP1-45N11.1	BACH2	0	1	1	0	1	1	1	0	1	1
RP11-504I13.3	ZNF236	1	1	1	1	1	0	1	1	0	0
RP11-781A6.1	E2F7	1	1	1	0	1	1	1	1	0	0
AC010090.1	ZEB2	1	1	1	0	1	1	1	0	1	0
RP4-583K8.1	ZFP64	1	1	1	0	1	1	1	1	0	0
RP11-361K17.2	ESRRG	1	1	1	0	1	1	1	1	0	0
AP001046.5	PKNOX1	1	0	1	1	1	1	1	0	1	0
RP5-955M13.4	NFATC2	1	0	1	1	1	1	1	1	0	0
LINC01121	SIX2	1	1	1	1	1	0	1	0	1	0
AC118653.2	SOX9	1	1	1	0	1	1	1	0	1	0
RP1-97G4.1	E2F7	1	1	1	0	1	1	1	1	0	0
AC011747.3	ID2	1	0	1	1	1	1	0	0	1	1
RP11-434C1.1	ETV6	1	1	1	1	0	1	1	0	1	0
AC068610.3	TFEC	0	1	1	1	1	0	1	1	1	0
AC007796.1	ZNF536	0	1	1	0	1	1	1	1	1	0
RP11-94B19.3	ZNF516	1	1	1	0	1	1	1	0	1	0
AC092669.3	MEIS1	1	1	1	0	1	1	0	1	1	0
RP11-17M16.2	ZNF236	1	1	1	1	1	0	1	1	0	0
RP11-343J18.2	PBX3	0	0	1	1	1	1	1	1	1	0
RP11-720L8.1	MEIS2	0	1	1	0	1	1	0	1	1	1
RP11-116D17.2	TBX3	1	0	1	1	1	1	1	0	1	0
RP11-132N15.3	BCL6	1	1	1	0	1	1	1	0	1	0
RP1-17K7.2	PAX6	1	1	1	0	1	1	1	1	0	0
RP11-464C19.2	KLF6	1	1	1	1	1	0	1	1	0	0
AC034110.1	ZNF236	1	1	1	1	1	0	1	1	0	0
RP11-111H3.3	ZNF236	1	1	1	0	1	1	1	1	0	0
AP000688.14	RUNX1	1	1	1	1	1	1	0	0	1	0
RP11-135A1.2	HES1	1	0	1	0	1	1	1	1	0	1
LINC00705	KLF6	1	1	1	1	1	0	1	1	0	0
RP11-327J17.2	NR2F2	1	1	1	0	1	0	0	1	1	1
HCCAT5	ZFHX3	1	1	1	1	1	0	0	1	0	1
AC092669.2	MEIS1	1	1	1	0	1	1	0	1	1	0
CTC-439O9.3	TSHZ3	0	1	1	0	1	1	1	1	1	0
RP11-346C20.4	ZFHX3	1	1	1	1	1	0	0	1	0	1
AC093375.1	NR4A2	1	1	1	1	1	0	1	1	0	0
AC010096.1	OSR1	1	1	1	1	1	1	0	0	1	0
RP11-146I2.1	JARID2	1	0	1	1	1	1	0	1	1	0
RP4-665J23.1	BARHL2	1	1	1	0	1	0	1	1	0	1
RP11-30P6.6	TBX18	1	1	1	0	1	1	1	1	0	0
RP11-525K10.2	MAF	1	1	0	1	1	0	1	1	1	0
CTD-2091N23.1	NR2F1	1	1	1	0	1	1	1	0	0	1
RP11-330A16.1	JARID2	1	0	1	1	1	1	0	1	1	0
OPA1-AS1	HES1	1	0	1	0	1	1	1	1	0	1
RP11-140I24.1	ZFHX3	1	1	1	1	1	0	0	1	0	1
RP4-601P9.1	TBX3	1	0	1	1	1	1	1	0	1	0
LINC00322	PKNOX1	1	0	1	1	1	1	1	0	1	0
RP11-44L9.1	ZFHX3	1	1	1	1	1	0	0	1	0	1
RP5-984P4.4	NKX2-2	1	1	1	0	1	1	0	1	0	1
RP11-437L7.1	SALL1	1	1	1	0	1	1	0	1	1	0
AC140912.1	ZFHX3	1	1	1	1	1	0	0	1	0	1
RP11-328J14.1	ZFHX3	1	1	1	0	1	1	1	1	0	0
RP11-407B7.1	HES1	1	0	1	0	1	1	1	1	0	1
RP11-132N15.1	BCL6	1	1	1	0	1	1	1	0	1	0
AC005220.3	ZNF217	1	0	1	1	1	1	1	1	0	0
LINC01152	SOX9	1	1	1	0	1	1	1	0	1	0
AC092669.6	MEIS1	1	1	1	0	1	1	0	1	1	0
RP11-778D12.2	ZFPM2	1	0	1	0	1	1	1	0	1	1
AC023115.1	MEIS1	0	1	1	0	1	1	1	1	1	0
LINC00683	ZNF236	1	1	1	1	1	0	1	1	0	0
RP11-525K10.1	MAF	1	1	0	1	1	0	1	1	1	0
RP11-481G8.2	ZMIZ1	1	1	1	1	1	1	0	0	1	0
LPP-AS1	BCL6	1	1	1	0	1	1	1	0	1	0
RP1-34H18.1	E2F7	1	1	1	0	1	1	1	1	0	0
RP1-17K7.3	PAX6	1	1	1	0	1	1	1	1	0	0
RP4-601P9.2	TBX3	1	0	1	1	1	1	1	0	1	0
MIR1-2	GATA6	1	0	1	1	1	1	0	1	1	0
AC007403.2	MEIS1	0	1	1	0	1	1	1	1	1	0
AP001048.4	PKNOX1	1	0	1	1	1	1	0	1	1	0
RP11-7O14.1	SALL1	1	1	1	0	1	1	1	1	0	0
RP11-44L9.3	ZFHX3	1	1	1	1	1	0	0	1	0	1
RP11-268I9.3	GATA6	1	0	1	1	1	1	0	1	1	0
AC011747.6	ID2	1	0	1	1	1	1	0	0	1	1
LINC00982	PRDM16	1	0	1	0	1	1	1	1	1	0
RP6-109B7.2	PPARA	1	1	1	0	1	1	1	1	0	0
TEX41	ZEB2	1	1	1	0	1	1	1	0	1	0
RP11-25E2.1	TBX3	1	0	1	1	1	1	1	0	1	0
RP11-456H18.1	HIVEP1	1	0	1	1	1	1	1	0	1	0
RP11-513H8.1	ZFAT	0	1	1	1	1	0	1	1	1	0
AC011747.4	ID2	1	0	1	1	1	1	0	0	1	1
AC007461.2	SOX9	1	1	1	0	1	1	1	0	1	0
RP3-413H6.2	HIVEP1	1	1	1	1	1	0	1	0	1	0
AP001631.9	PKNOX1	1	0	1	1	1	1	1	0	1	0
RP11-528A4.2	HES1	1	0	1	0	1	1	1	1	0	1
AP000282.3	OLIG2	1	0	1	1	1	1	0	0	1	1
RP11-44L9.2	ZFHX3	1	1	1	1	1	0	0	1	0	1
AC064865.1	ZEB2	0	1	1	0	1	1	1	1	1	0
RP11-44H4.1	BCL6	1	1	1	0	1	1	1	0	1	0
RP3-448I9.1	JARID2	1	0	1	0	1	1	1	1	1	0
CTC-458G6.2	NR2F1	1	1	1	0	1	1	1	0	0	1
LINC00319	PKNOX1	1	0	1	1	1	1	0	1	1	0
LINC00703	KLF6	1	1	1	1	1	0	1	1	0	0
AC007463.2	ID2	1	0	1	1	1	1	0	0	1	1
RP11-1136G4.1	IRX3	1	1	1	0	1	1	1	0	1	0
RP5-827O9.1	BARHL2	1	1	1	0	1	0	1	1	1	0
RP3-355L5.4	PRDM1	1	1	1	0	1	1	1	0	0	1
ZMIZ1-AS1	ZMIZ1	1	1	1	1	1	1	0	0	1	0
AC023115.2	MEIS1	0	1	1	0	1	1	1	1	1	0
RP11-346C20.3	ZFHX3	1	1	1	1	1	0	0	1	0	1
LINC00313	PKNOX1	1	0	1	1	1	1	1	0	1	0
LINC01079	GTF3A	1	1	1	1	1	0	0	1	1	0
RP11-514A9.1	ZEB2	0	1	1	0	1	1	1	1	1	0
RP11-699L21.1	HES1	1	0	1	0	1	1	1	1	0	1
RP11-560J1.2	JARID2	1	0	1	1	1	1	0	1	1	0
RP11-464C19.3	KLF6	1	1	1	1	1	0	1	1	0	0
LINC00511	SOX9	1	1	1	0	1	1	1	1	0	0
LINC00298	ID2	1	0	1	1	1	1	0	0	1	1
AC023128.1	ZEB2	0	1	1	0	1	1	1	1	1	0
LINC00299	ID2	1	0	1	1	1	1	0	0	1	1
RP11-767N15.1	NKX6-1	1	1	1	0	1	1	1	0	1	0
RP11-1028N23.3	TBX3	1	0	1	1	1	1	1	0	1	0
RP11-327J17.1	NR2F2	1	1	1	0	1	0	0	1	1	1
RP11-458K10.3	TFEC	0	1	1	1	1	0	1	1	1	0
CRNDE	IRX3	1	1	1	0	1	1	1	0	1	0
AC023115.4	MEIS1	0	1	1	0	1	1	1	1	1	0
RP11-94B19.1	ZNF516	1	1	1	0	1	1	1	0	1	0
RP11-649G15.2	ZFPM2	1	0	1	0	1	1	1	0	1	1
AC132807.1	SATB1	1	1	0	0	1	1	1	1	1	0
RP5-1030M6.3	TOX2	0	1	1	0	1	1	1	1	1	0
RP11-433J20.2	KLF6	1	1	1	1	1	0	1	1	0	0
RP11-345M22.1	MAF	1	1	0	1	1	0	1	1	1	0
RP11-42A4.1	NKX6-1	1	1	1	0	1	1	1	0	1	0
CTD-2009A10.1	ZFHX3	1	1	1	1	1	0	0	1	0	1
RP4-665J23.4	BARHL2	1	1	1	0	1	0	1	1	0	1
RP11-356I2.1	OLIG3	0	1	1	0	1	1	1	1	0	1
RP6-109B7.4	PPARA	1	1	1	0	1	1	1	1	0	0
NAMA	NR4A3	0	1	1	1	1	1	1	0	1	0
RP11-80K6.2	ZFP64	1	1	1	0	1	1	1	1	0	0
RP11-1O2.1	ZNF516	1	1	1	0	1	1	1	0	1	0
RP11-31E13.2	ZMIZ1	1	1	1	1	1	1	0	0	1	0
RP11-94B19.2	ZNF516	1	1	1	0	1	1	1	0	1	0
RP3-448I9.2	JARID2	1	0	1	1	1	1	0	1	1	0
RP11-148M9.1	MAF	1	1	0	1	1	0	1	1	1	0
RP11-1127D7.1	BCL11B	0	1	1	0	1	1	1	1	0	1
LINC00477	SOX5	0	1	1	0	1	1	1	0	1	0
RP3-335N17.2	TFAP2B	0	1	1	0	1	0	1	1	1	0
RP11-513G11.4	HES1	0	1	1	0	1	1	0	1	0	1
AC011995.1	MYT1L	1	1	1	1	1	0	0	0	1	0
RP11-132E11.2	BNC2	0	0	1	1	1	1	1	0	1	0
RP11-416O18.2	SOX2	1	0	1	0	1	1	1	0	1	0
CTC-497E21.3	ARNTL	1	1	1	0	1	1	0	0	1	0
RP11-482E14.1	KLF6	1	1	1	1	1	0	0	0	1	0
RP5-823G15.5	ZNF217	1	0	1	0	0	1	1	1	0	1
RP1-80N2.3	RREB1	1	1	1	0	1	1	1	0	0	0
RP5-828K20.2	PAX1	1	1	1	1	1	0	1	0	0	0
AC009236.2	SIX2	1	1	1	0	1	0	0	0	1	1
RP11-343J18.1	PBX3	0	1	1	0	1	1	1	1	0	0
RP11-535A5.1	GATA6	1	0	1	0	1	1	1	1	0	0
RP5-1004I9.1	PAX1	1	1	1	1	1	0	1	0	0	0
CTD-2171N6.1	TCF4	0	1	1	1	1	1	1	0	0	0
KB-1930G5.4	GRHL2	0	0	1	1	1	1	1	1	0	0
KB-1410C5.5	GRHL2	0	0	1	1	1	1	1	0	1	0
RP11-284P20.3	NFIB	1	1	1	0	1	0	1	1	0	0
RP3-404K8.2	SOX4	1	1	1	1	1	0	1	0	0	0
LINC00473	T	1	1	1	1	0	1	0	0	1	0
RP4-669H2.1	ZNF217	1	0	1	0	0	1	1	1	0	1
AC007652.1	TBX20	1	0	1	1	1	0	1	0	1	0
RP3-453D15.1	POU3F2	0	1	1	0	1	1	1	0	1	0
LINC00887	HES1	0	1	1	0	1	1	0	1	0	1
AC018717.1	SATB2	0	1	1	1	1	1	0	0	1	0
RP11-230G5.2	HMGA2	1	1	0	0	1	1	1	0	1	0
RP11-94B19.5	ZNF516	1	1	1	0	1	1	1	0	0	0
AC007879.6	KLF7	1	1	1	0	1	0	1	1	0	0
CTD-2588J1.1	ZFAT	0	1	1	1	1	1	0	0	1	0
RP11-467C18.1	JUN	1	1	1	0	1	1	0	0	0	1
RP11-505C13.1	KLF4	1	1	1	0	1	0	1	1	0	0
LINC00619	ZNF32	1	1	1	0	1	1	1	0	0	0
AC007879.4	KLF7	1	1	1	0	1	0	1	1	0	0
RP1-80N2.2	RREB1	1	1	1	0	1	1	1	0	0	0
RP11-619L12.4	MSX2	1	1	1	0	1	1	0	0	1	0
LINC00392	KLF12	1	0	1	1	1	1	1	0	0	0
RP11-524K22.1	TFAP2D	1	1	0	1	1	0	1	1	0	0
KB-1930G5.3	GRHL2	0	0	1	1	1	1	1	1	0	0
RP11-798K3.2	SMAD6	1	0	1	1	1	0	1	1	0	0
RP11-152O14.4	TOX3	1	1	1	0	1	1	0	1	0	0
RP11-467J12.4	TOX3	1	1	1	0	1	1	0	0	0	1
LINC00261	PAX1	1	1	1	1	1	0	1	0	0	0
RP11-129J12.1	NKX2-3	1	1	1	1	1	1	0	0	0	0
RP11-518L10.5	ZBTB18	1	1	1	0	1	1	0	1	0	0
LY86-AS1	RREB1	1	1	1	0	1	1	1	0	0	0
AC019118.2	MYT1L	1	1	1	1	1	0	0	0	1	0
RP11-379I19.3	TOX	1	1	1	0	1	1	0	1	0	0
RP11-416O18.1	SOX2	1	0	1	0	1	1	1	0	1	0
RP4-794H19.4	JUN	1	1	1	0	1	1	1	0	0	0
RP11-482E14.2	KLF6	1	1	1	1	1	0	0	0	1	0
RP11-402L1.11	ZNF32	1	1	1	0	1	1	1	0	0	0
RP11-704C2.1	ZNF516	1	1	1	0	1	1	1	0	0	0
LINC01151	ZHX2	1	1	0	1	1	1	0	0	1	0
RP11-327F22.5	SALL1	1	0	1	0	1	1	1	1	0	0
RP11-94B19.7	ZNF516	1	1	1	0	1	1	1	0	0	0
AC019330.1	SATB2	0	1	1	1	1	1	0	0	1	0
RP11-470E16.1	JUN	1	1	1	0	1	1	0	0	0	1
RP11-115I9.1	ZFHX4	0	1	1	1	1	0	1	0	1	0
RP4-678D15.1	ZNF217	1	0	1	0	0	1	1	1	0	1
PLSCR5-AS1	ZIC4	1	1	1	0	1	0	1	1	0	0
RP11-397G17.1	TFAP2D	1	1	0	1	1	0	1	1	0	0
TBX5-AS1	TBX3	1	0	1	1	1	1	0	0	1	0
RP11-96B2.1	ZHX2	1	1	0	1	1	1	0	0	1	0
CTC-436K13.6	EBF1	0	1	1	1	1	0	1	1	0	0
RP11-973F15.2	ZHX2	1	1	0	1	1	1	0	0	1	0
RP11-543F8.2	GATA3	1	0	1	0	1	1	1	1	0	0
RP11-153K16.2	SOX5	1	1	1	0	1	1	1	0	0	0
RP11-297L17.4	TOX3	1	1	1	0	1	1	0	1	0	0
RP11-297L17.3	TOX3	1	1	1	0	1	1	0	0	0	1
RP11-463O9.6	FOXL1	1	1	1	0	0	1	1	0	1	0
LINC00332	FOXO1	0	0	1	1	1	1	0	1	1	0
RP11-100F15.1	TBX5	1	1	1	0	1	1	0	0	1	0
RP11-338L18.1	SOX2	1	0	1	0	1	1	1	0	1	0
AC007879.3	KLF7	1	1	1	0	1	1	1	0	0	0
CTC-497E21.5	ARNTL	1	1	1	0	1	1	0	0	1	0
RP1-28O17.1	TFAP2D	1	1	1	1	1	0	0	1	0	0
MCHR2-AS1	SIM1	0	1	1	0	1	1	1	0	1	0
RP11-47I22.1	HIF1A	1	1	1	0	1	1	1	0	0	0
RP11-330O11.3	ZEB1	0	1	1	1	1	0	1	0	1	0
CTD-2503I6.1	FOXG1	0	1	1	0	1	1	0	1	1	0
RP11-152O14.1	TOX3	1	1	1	0	1	1	0	1	0	0
RP11-145M4.3	JUN	1	1	1	0	1	1	1	0	0	0
CTC-229L21.1	MSX2	1	1	1	0	1	1	0	0	1	0
AP000281.2	OLIG2	1	0	1	1	1	1	0	0	1	0
RP11-145M4.2	JUN	1	1	1	0	1	1	0	0	0	1
LINC01093	HELT	1	1	1	0	1	1	0	0	0	1
RP4-794H19.1	JUN	1	1	1	0	1	1	0	0	0	1
RP11-192P3.4	ZEB1	0	1	1	1	1	0	1	1	0	0
RP11-780K2.1	TBX5	1	1	1	0	1	1	0	0	1	0
RP11-142G1.2	TOX3	1	1	1	0	1	1	0	1	0	0
RP11-295M3.2	TOX3	1	1	1	0	1	1	0	1	0	0
RP11-63G10.3	JUN	1	1	1	0	1	1	0	0	0	1
CTA-249B10.1	ZKSCAN2	1	1	1	1	1	0	1	0	0	0
RP11-382E9.1	NR5A2	1	1	0	0	1	1	0	1	1	0
KLF7-IT1	CREB1	1	1	1	0	1	1	1	0	0	0
RP5-1119O21.2	GATA3	1	0	1	0	1	1	1	1	0	0
CASC16	TOX3	1	1	1	0	1	1	0	0	0	1
RP11-121M22.1	ZBTB44	1	1	1	0	1	0	1	1	0	0
CTC-458G6.4	NR2F1	0	1	1	0	1	1	1	0	1	0
RP11-386B13.4	HELT	1	1	1	0	1	1	1	0	0	0
RP11-349A22.5	ARID4A	1	0	0	0	1	1	1	1	0	1
RP11-441O15.3	NKX2-3	1	1	1	1	1	1	0	0	0	0
RP3-449H6.1	RUNX2	1	1	1	0	1	1	0	0	1	0
RP4-665J23.2	BARHL2	1	1	1	0	1	0	0	1	1	0
RP11-145M4.1	JUN	1	1	1	0	1	1	0	0	0	1
RP11-100F15.2	TBX5	1	1	1	0	1	1	0	0	1	0
LINC00029	BHLHE23	0	0	0	1	1	1	0	1	1	1
RP11-297L17.2	TOX3	1	1	1	0	1	1	0	1	0	0
LINC01135	JUN	1	1	1	0	1	1	1	0	0	0
RP11-328M4.3	FOXP4	1	1	1	1	1	1	0	0	0	0
CTD-2015G9.1	FOXL1	1	1	1	0	0	1	1	0	1	0
RP11-619L12.3	MSX2	1	1	1	0	1	1	0	0	1	0
RP11-94B19.6	ZNF516	1	1	1	0	1	1	1	0	0	0
AC011288.2	ETV1	0	0	1	0	1	0	1	1	1	1
RP11-44N11.2	ZHX2	1	1	0	1	1	1	0	0	1	0
RP11-178L8.5	FOXL1	1	1	1	0	0	1	1	0	1	0
RP11-173L6.1	ZNF516	1	1	1	0	1	1	1	0	0	0
U91324.1	ID2	1	0	1	1	1	0	1	0	1	0
AC007879.1	KLF7	1	1	1	0	1	0	1	1	0	0
KB-1410C5.3	GRHL2	0	0	1	1	1	1	1	0	1	0
AC007879.7	KLF7	1	1	1	0	1	0	1	1	0	0
RP11-883G14.2	SALL1	1	0	1	0	1	1	1	1	0	0
AC007879.2	CREB1	1	1	1	0	1	1	1	0	0	0
RP11-162N7.1	TBX3	1	0	1	1	1	1	0	0	1	0
RP11-15M15.1	ZNF217	1	0	1	0	0	1	1	1	0	1
AC009531.2	TBX20	1	0	1	1	1	0	1	0	1	0
RP11-298E9.6	KLF6	1	1	1	1	1	0	0	0	1	0
RP11-15M15.2	ZNF217	1	0	1	0	0	1	1	1	0	1
RP11-428L9.1	GATA3	1	0	1	0	1	1	1	1	0	0
RP11-252P19.2	T	1	1	1	1	0	1	0	0	1	0
ARMC2-AS1	FOXO3	1	0	1	0	1	0	1	1	1	0
AC007879.5	KLF7	1	1	1	0	1	1	1	0	0	0
KB-1410C5.2	GRHL2	0	0	1	1	1	1	1	1	0	0
RP11-63G10.2	JUN	1	1	1	0	1	1	0	0	0	1
RP11-142G1.1	TOX3	1	1	1	0	1	1	0	1	0	0
RP11-798K3.3	SMAD3	1	0	1	1	1	0	1	1	0	0
RP11-701P16.5	HELT	1	1	1	0	1	1	0	0	0	1
RP11-357H3.1	ZNF516	1	1	1	0	1	1	1	0	0	0
AC010729.2	SOX11	1	1	0	1	1	1	0	1	0	0
RP11-105N14.2	IKZF2	0	0	1	0	1	0	1	0	1	1
RP11-295M18.2	HLX	0	1	1	0	1	1	0	1	0	0
LINC00595	ZMIZ1	0	1	1	0	1	1	0	0	1	0
RP11-135A1.3	HES1	0	0	1	0	1	1	1	1	0	0
AJ003147.9	ZNF213	0	0	1	0	1	1	1	1	0	0
CASC11	MYC	1	1	1	1	0	0	0	1	0	0
LINC00856	ZMIZ1	0	1	1	0	1	1	0	0	1	0
RP11-382A18.2	MYC	1	1	1	1	0	0	0	0	1	0
RP11-899L11.3	FOXL1	1	1	1	0	0	0	1	0	1	0
RP11-436K8.1	NFIA	0	1	0	1	1	1	0	0	1	0
RP11-108P20.1	ZNF532	1	0	1	0	1	1	0	1	0	0
RP11-95M15.1	OLIG3	0	1	1	1	1	0	0	1	0	0
RP3-322G13.5	GZF1	1	1	1	0	1	1	0	0	0	0
RP11-221N13.3	HMGA2	1	1	1	0	1	1	0	0	0	0
CTB-158E9.1	HAND1	0	0	1	1	1	0	1	1	0	0
RP11-326J18.1	ZBTB20	1	0	1	0	1	0	1	0	1	0
RP11-468D11.1	IRX1	1	0	1	1	1	0	0	0	1	0
RP11-320M16.2	NPAS3	1	0	0	1	1	0	1	0	0	1
CTB-191D16.1	NR3C2	0	0	1	1	1	0	0	1	1	0
LA16c-306A4.2	SOX8	1	0	1	0	1	1	0	0	1	0
RP11-144G16.1	EGR2	1	0	1	0	1	1	1	0	0	0
RP3-322G13.7	GZF1	1	1	1	0	1	1	0	0	0	0
RP11-514D23.1	IRF8	1	1	1	0	0	1	0	0	1	0
RP11-58K22.5	ALX4	1	1	1	0	1	0	0	0	1	0
RP11-305P22.9	BHLHE23	0	0	0	0	1	1	0	1	1	1
RP11-525K10.3	MAF	1	0	0	1	1	1	0	0	1	0
RP11-619A14.2	PRKRIR	1	0	1	0	1	1	0	0	1	0
CTD-3001H11.1	ZNF541	1	0	1	1	1	1	0	0	0	0
RP11-134D3.1	FOXL1	1	1	1	0	0	0	1	0	1	0
CTA-714B7.7	HMGXB4	0	1	0	1	1	1	0	1	0	0
RP11-152C17.1	MECOM	0	1	1	0	1	0	1	0	1	0
RP11-554K11.2	PROX1	1	1	1	0	1	0	0	0	1	0
AC093818.1	DLX2	0	1	1	0	1	1	0	1	0	0
RP11-85G21.3	ETV3	1	1	1	0	1	0	1	0	0	0
RP11-221N13.4	HMGA2	1	1	1	0	1	1	0	0	0	0
RP11-745O10.2	HMGA2	0	0	1	1	1	1	1	0	0	0
NAV2-AS5	E2F8	1	0	1	1	0	1	0	0	1	0
RP11-304F15.4	DLX4	0	0	1	0	1	1	1	0	1	0
RP11-313P22.1	BACH1	0	0	1	0	1	1	1	0	1	0
RP11-627G18.4	GATA6	1	0	1	0	1	0	1	1	0	0
RP11-966I7.1	FOXG1	1	1	1	0	1	0	0	0	1	0
snoU13	TSC22D2	1	1	1	0	1	0	1	0	0	0
RNU6ATAC35P	HLX	0	1	1	0	1	1	0	1	0	0
RP1-1J6.2	MAFB	1	1	1	0	1	1	0	0	0	0
AC073257.1	GLI2	0	1	1	0	1	1	0	0	1	0
PCAT1	MYC	1	1	1	1	0	0	0	0	1	0
RP11-542M13.2	IRF8	1	1	1	0	0	1	0	0	1	0
RP11-625L16.3	SOX5	0	0	1	0	1	1	1	0	1	0
RP11-408N14.1	DMRTA1	1	0	0	0	1	1	1	1	0	0
RP11-90J7.2	ZMIZ1	0	1	1	0	1	1	0	0	1	0
LINC01102	POU3F3	0	1	0	1	1	1	0	0	1	0
RP11-178F10.2	ZNF521	1	1	1	0	1	1	0	0	0	0
RP11-342A1.1	NR3C2	0	0	1	1	1	0	0	1	1	0
AC078883.3	DLX2	0	1	1	0	1	1	0	1	0	0
AC073257.2	GLI2	0	1	1	0	1	1	0	0	1	0
AC108025.2	SOX11	1	1	0	1	1	1	0	0	0	0
RP11-370K11.1	ZBTB18	1	0	1	0	1	1	0	1	0	0
RP11-742D12.2	PIAS2	1	0	0	0	1	1	1	0	1	0
RP11-473E2.3	RXRA	1	0	1	0	1	1	0	1	0	0
RP4-625H18.2	ID4	0	0	1	1	1	1	0	0	1	0
RP11-280O1.2	RXRG	1	1	1	1	1	0	0	0	0	0
RP11-305O6.3	HMGA2	1	1	1	0	1	1	0	0	0	0
AC018866.1	GLI2	0	1	1	0	1	1	0	0	1	0
LINC00526	ZBTB14	0	0	1	1	1	0	1	0	1	0
RP11-115H18.1	BBX	0	1	1	1	1	0	0	0	1	0
RP11-449D8.5	ZNF521	1	1	1	0	1	1	0	0	0	0
RP4-753D10.3	FOXA2	0	1	0	1	1	1	0	1	0	0
LINC01082	IRF8	1	1	1	0	0	1	0	0	1	0
RP11-706J10.2	ZFHX4	0	1	1	0	1	1	1	0	0	0
HOXD-AS1	HOXD3	1	1	1	0	1	0	1	0	0	0
RP11-129I19.2	IRX2	1	1	1	0	1	0	0	0	1	0
AC093901.1	EN1	0	1	1	0	1	0	1	0	1	0
RP3-471C18.2	ID4	0	0	1	1	1	1	0	0	1	0
RP5-1112F19.2	SALL4	1	0	0	0	1	1	1	0	0	1
AC068057.1	POU3F3	0	1	0	1	1	1	0	0	1	0
RP11-395G23.3	ZFPM2	0	1	0	0	1	0	1	0	1	1
RP11-293M10.6	FOS	1	0	1	0	1	1	0	1	0	0
RP5-968D22.1	TBX19	0	0	1	0	1	1	1	0	0	1
RP11-359E10.1	E2F8	1	0	1	1	0	1	0	0	1	0
RP4-530I15.9	CEBPB	1	0	1	0	1	1	0	0	1	0
RP11-543D5.1	FOXD2	0	1	1	0	1	1	1	0	0	0
RP11-219J21.2	EBF2	1	0	1	0	1	0	1	0	1	0
RP11-440G5.2	NFIL3	0	1	1	1	1	0	1	0	0	0
RP11-323I1.1	PROX1	1	1	1	0	1	0	0	0	1	0
LINC00402	KLF12	1	0	1	0	1	1	1	0	0	0
CTD-2232E5.2	MEF2C	1	1	0	0	1	0	0	1	1	0
AC093381.2	IKZF2	0	1	1	0	1	0	1	0	0	1
RP11-134D3.2	FOXL1	1	1	1	0	0	0	1	0	1	0
RP11-324L3.1	TLX1	1	0	1	1	1	1	0	0	0	0
RP11-76I14.1	POU3F3	0	1	0	1	1	1	0	0	1	0
AC068535.2	POU3F3	0	1	0	1	1	1	0	0	1	0
AC010729.3	SOX11	1	1	0	1	1	0	0	1	0	0
RP11-90J7.4	ZMIZ1	0	1	1	0	1	1	0	0	1	0
RP11-899L11.1	FOXL1	1	1	1	0	0	0	1	0	1	0
RP11-89K21.1	SIX3	1	0	1	1	0	1	1	0	0	0
AP001042.1	ETS2	1	0	1	1	1	1	0	0	0	0
RP11-363D24.1	KLF4	1	0	1	1	1	1	0	0	0	0
RP3-471C18.1	ID4	0	0	1	1	1	1	0	0	1	0
RP11-98G7.1	MEF2D	0	0	1	0	1	1	1	0	1	0
AC006000.5	ETV1	0	0	1	0	1	0	1	1	1	0
RP11-161M6.2	SOX8	1	0	1	0	1	1	0	0	1	0
LINC01109	ZFHX4	0	1	1	0	1	1	1	0	0	0
AC078883.4	DLX2	0	1	1	0	1	1	0	1	0	0
RP11-473E2.4	RXRA	1	0	1	0	1	1	0	1	0	0
RP11-565A3.1	ZFP42	1	1	1	0	1	0	1	0	0	0
RP11-58K22.4	ALX4	1	1	1	0	1	0	0	0	1	0
PVT1	MYC	1	0	1	0	0	1	0	1	1	0
AC006041.1	MEOX2	0	1	1	0	1	0	1	0	1	0
AC108066.1	IKZF2	0	1	1	0	1	0	1	0	0	1
RP11-38C18.2	PBX1	1	0	1	0	1	1	1	0	0	0
RP11-304F15.6	DLX4	0	0	1	0	1	1	1	0	1	0
AC013402.3	POU3F3	0	1	0	1	1	1	0	0	1	0
RP11-108P20.4	ZNF532	1	0	1	0	1	1	0	1	0	0
RP11-219J21.1	EBF2	1	0	1	0	1	0	1	0	1	0
AC104801.1	DLX2	1	1	1	0	1	1	0	0	0	0
CTD-2335O3.3	ISL1	0	0	0	0	1	1	1	1	0	1
RP5-968D22.3	TBX19	0	0	1	0	1	1	1	0	0	1
RP13-379O24.3	GATA5	0	0	1	0	1	0	0	1	1	1
RP11-158I3.3	FOXF1	1	1	1	0	0	1	0	0	1	0
AC013402.5	POU3F3	0	1	0	1	1	1	0	0	1	0
RP11-214K3.24	ZNF664	1	0	1	1	1	1	0	0	0	0
LBX1-AS1	TLX1	1	0	1	1	1	1	0	0	0	0
AP000688.11	RUNX1	0	1	1	0	1	1	0	0	1	0
AC104088.1	DLX2	1	1	1	0	1	1	0	0	0	0
STX18-IT1	MSX1	1	0	1	0	1	1	0	0	1	0
HAR1A	BHLHE23	0	0	0	0	1	1	0	1	1	1
RP11-138B4.1	ZFP42	1	1	1	0	1	0	1	0	0	0
RP11-472N13.2	ZEB1	0	1	1	0	1	1	0	1	0	0
CTD-2015G9.2	FOXL1	1	1	1	0	0	0	1	0	1	0
RP11-354M20.3	EMX2	1	1	0	0	1	1	0	0	1	0
RP11-699L21.2	HES1	0	0	1	0	1	1	1	1	0	0
RP11-58A18.1	FOXL1	1	1	1	0	0	0	1	0	1	0
RP11-237D3.1	ZFP42	1	1	1	0	1	0	1	0	0	0
RP11-776H12.1	NFIA	0	1	0	1	1	1	0	0	1	0
AC107057.2	SOX11	1	1	0	1	1	1	0	0	0	0
JAZF1-AS1	CREB5	1	0	1	0	1	1	0	1	0	0
RP11-798K3.4	SMAD3	0	0	1	0	1	1	0	1	1	0
RP11-259O2.2	IRX2	1	1	1	0	1	0	0	0	1	0
RP11-460N16.1	MITF	0	1	1	0	1	0	1	0	1	0
RP11-412H8.2	FOXG1	1	1	1	0	1	0	0	0	1	0
RP11-777N19.1	PITX2	0	1	1	0	1	1	0	0	1	0
RP11-231I13.2	FOXP1	0	0	1	0	1	1	1	1	0	0
AC005550.5	MEOX2	0	1	1	0	1	0	1	0	1	0
AC009961.3	BAZ2B	1	1	1	0	0	1	0	1	0	0
RP11-105N14.3	IKZF2	0	0	1	0	1	0	1	0	1	1
RP11-522N14.2	ZNF664	1	0	1	1	1	1	0	0	0	0
RP4-784A16.3	DMRTB1	1	1	1	0	1	1	0	0	0	0
RP11-682N22.1	DLX6	1	0	1	0	1	1	1	0	0	0
RP11-608B3.1	LCORL	0	1	1	0	1	0	0	1	1	0
THRB-AS1	RARB	1	0	0	1	1	1	0	0	1	0
COL5A1-AS1	RXRA	1	1	1	0	1	1	0	0	0	0
AC005019.3	ETV1	0	0	1	0	1	0	1	1	1	0
RP11-473E2.2	RXRA	1	0	1	0	1	1	0	1	0	0
RP11-26J3.3	HEY1	0	1	1	0	1	1	0	0	1	0
LINC00667	ZBTB14	1	0	1	1	1	0	1	0	0	0
LINC00598	FOXO1	0	0	1	0	1	1	1	1	0	0
RP11-835E18.5	ZBTB14	0	0	1	1	1	0	1	0	1	0
RP11-509J21.4	GLIS3	1	0	1	0	1	0	1	1	0	0
NAV2-AS3	E2F8	1	0	1	1	0	1	0	0	1	0
AC133680.1	RARB	1	0	0	1	1	1	0	0	1	0
RP11-71G12.1	ETV3	1	1	1	0	1	0	1	0	0	0
MYCNUN	MYCN	1	1	1	0	1	0	0	0	1	0
RP11-213G21.1	KLF3	1	0	1	1	1	1	0	0	0	0
LINC01111	ZFHX4	0	1	1	0	1	1	1	0	0	0
RP11-152P17.3	ZFPM2	0	1	0	0	1	0	1	0	1	1
LINC00966	BHLHE22	0	0	1	0	1	1	1	0	1	0
LINC00958	TEAD1	1	1	1	0	0	0	1	0	1	0
LINC00636	BBX	0	0	0	0	1	1	1	1	0	1
LINC01019	IRX1	1	0	1	1	1	0	0	0	1	0
CASC2	EMX2	1	1	0	0	1	1	0	0	1	0
CTD-2050E21.1	NR3C1	1	0	1	0	1	0	1	1	0	0
GRIK1-AS1	BACH1	0	0	1	0	1	1	1	0	1	0
AC107057.1	SOX11	1	1	0	1	1	1	0	0	0	0
AC003986.7	FERD3L	1	0	1	0	1	0	1	1	0	0
RP11-38C18.3	PBX1	1	0	1	0	1	1	1	0	0	0
RP11-121L11.2	IRX1	1	0	1	1	1	0	0	0	1	0
AKT3-IT1	ZBTB18	1	0	1	0	1	1	0	1	0	0
RP11-321C24.1	TSC22D1	0	0	1	1	1	1	1	0	0	0
NAV2-AS4	E2F8	1	0	1	1	0	1	0	0	1	0
AL162151.4	BCL11B	0	1	1	0	1	1	0	0	0	0
RP11-556H2.3	MAF	0	0	0	1	1	1	0	1	0	0
RP11-488C13.5	ESRRB	1	1	1	0	0	0	0	1	0	0
RP11-389C8.3	ZNF366	0	0	1	0	1	1	0	1	0	0
AF064858.7	ETS2	1	0	1	0	1	0	0	1	0	0
RP4-784A16.2	DMRTB1	0	1	1	0	1	0	0	0	1	0
AC068535.3	POU3F3	0	1	0	1	1	0	0	0	1	0
RP11-290F5.1	IRF2	0	1	1	0	1	0	1	0	0	0
RP11-300E4.2	HNF4G	0	0	0	1	1	0	1	0	1	0
RP11-556H2.2	MAF	0	0	0	1	1	1	0	1	0	0
AF064858.10	ETS2	1	0	1	0	1	0	0	1	0	0
RP11-4B14.3	SOX2	0	0	0	0	1	0	1	1	1	0
RP11-256L6.3	ELK3	1	0	1	0	1	0	0	0	0	1
RP1-191L6.2	MAFB	0	1	1	0	1	1	0	0	0	0
RP11-556H2.4	MAF	0	0	0	0	1	1	1	1	0	0
RP11-651P23.5	TSC22D2	1	0	1	0	1	1	0	0	0	0
RP11-143I21.1	ZNF777	0	0	1	0	1	1	1	0	0	0
RP11-258F22.1	ZNF248	1	1	1	0	0	0	1	0	0	0
RP11-519C12.1	ONECUT1	0	0	1	0	1	1	1	0	0	0
RP11-92K15.1	ZBTB10	0	0	1	1	1	1	0	0	0	0
RP11-111M22.5	PRKRIR	0	0	0	0	1	1	1	1	0	0
LINC00945	OLIG1	1	0	0	0	1	0	1	0	0	1
RP5-843L14.1	TFAP2C	1	0	1	0	1	1	0	0	0	0
RP1-290I10.5	TFAP2A	0	0	1	1	1	1	0	0	0	0
RP11-27N21.3	HEY1	1	0	1	0	1	1	0	0	0	0
RP11-1124B17.1	SOX9	1	0	1	0	1	0	0	1	0	0
RP11-509J21.1	GLIS3	1	0	1	0	1	0	0	1	0	0
RP11-661D19.3	RCOR1	0	0	1	0	1	0	1	0	1	0
RP11-93N20.1	LHX8	0	1	1	0	1	0	0	1	0	0
RP1-283K11.2	TCF21	0	1	0	1	1	0	1	0	0	0
RP11-408A13.3	NFIB	0	1	1	0	0	1	1	0	0	0
CTA-714B7.5	HMGXB4	0	1	1	1	1	0	0	0	0	0
LINC01158	POU3F3	0	1	0	1	1	0	0	0	1	0
RP11-326I19.3	MSX1	1	0	1	0	1	0	0	0	1	0
RP1-283K11.3	TCF21	0	1	0	1	1	0	1	0	0	0
RP11-456D7.1	HOXB1	1	0	1	0	1	1	0	0	0	0
AC008060.8	EN2	0	1	1	0	1	0	0	1	0	0
RP11-484L8.1	ZBTB7C	0	0	0	0	1	1	1	0	1	0
RP11-269F20.1	ZBTB18	1	0	1	0	1	0	0	1	0	0
RP11-53B5.1	BARX1	0	0	1	0	0	1	0	1	0	1
RP11-253I19.3	CREBL2	0	0	1	0	1	1	1	0	0	0
RP11-429J17.2	ZNF623	0	0	1	0	1	1	0	0	0	1
RP11-202D1.2	MBD2	0	1	1	0	1	0	0	1	0	0
TERC	MECOM	0	0	1	0	1	0	1	0	0	1
CASC9	HNF4G	0	0	0	1	1	0	1	0	1	0
RP11-171G2.1	SOX9	1	0	1	0	1	0	0	1	0	0
RP4-738P15.1	VSX1	1	0	1	0	1	1	0	0	0	0
LINC00893	AFF2	1	1	0	0	1	0	1	0	0	0
RP11-101E14.2	MAFB	0	1	1	0	1	1	0	0	0	0
RP11-264E20.1	ETS1	0	0	1	0	1	0	1	1	0	0
CTD-2532K18.1	MSX2	0	1	0	0	1	1	0	1	0	0
RP11-361H10.3	ESRRB	0	0	1	0	1	1	1	0	0	0
RP11-48G14.1	RFX7	0	1	0	0	1	0	0	1	1	0
RP11-317L10.1	THRB	1	0	0	0	1	0	1	1	0	0
RP11-319G9.3	MAF	0	0	0	1	1	1	0	1	0	0
RP11-444P10.1	MITF	0	0	0	1	1	0	1	0	1	0
RP11-157J24.2	FOXC1	0	0	1	1	1	1	0	0	0	0
RP11-231E4.3	ZNF407	0	0	0	1	0	0	1	1	0	1
AC068538.4	NPAS2	1	1	1	1	0	0	0	0	0	0
RP11-327F22.1	SALL1	0	0	1	0	1	0	1	1	0	0
RP11-48B3.3	ZBTB10	0	0	1	0	1	1	1	0	0	0
IL20RB-AS1	SOX14	0	1	1	0	1	0	0	0	1	0
AP001044.2	ETS2	1	0	1	0	1	0	0	1	0	0
AC009336.24	HOXD1	1	1	1	0	1	0	0	0	0	0
AC005013.5	CREB5	0	0	1	0	1	1	0	1	0	0
RP11-57H14.3	TCF7L2	0	0	0	1	1	1	1	0	0	0
RP11-477H21.2	LMX1A	1	0	0	0	1	1	1	0	0	0
AP001422.3	ERG	0	0	1	0	0	1	1	1	0	0
RP11-92K15.3	ZBTB10	1	0	0	0	1	1	1	0	0	0
CTD-2089N3.2	ISL1	0	1	1	0	1	0	1	0	0	0
CTD-2591A6.2	FOXG1	1	0	0	0	1	1	0	0	1	0
RP5-1185K9.1	PAX1	1	1	1	0	1	0	0	0	0	0
LINC01114	POU3F3	0	1	0	1	1	0	0	0	1	0
RP11-348B17.1	KLF13	0	0	1	0	1	1	0	0	1	0
AC079807.2	FOXN2	1	1	1	0	1	0	0	0	0	0
RP11-735G4.1	HEY2	0	1	1	1	1	0	0	0	0	0
AC092168.3	NPAS2	0	0	1	1	1	0	0	0	1	0
AC013402.4	POU3F3	0	1	0	1	1	0	0	0	1	0
RP11-679B19.2	MAF	0	0	0	0	1	1	1	1	0	0
RP11-711K1.7	ETV6	0	0	1	0	1	1	1	0	0	0
RP11-567M16.2	NFATC1	0	0	1	0	1	1	1	0	0	0
LINC00505	DMBX1	1	0	1	1	0	0	1	0	0	0
RP11-16E12.2	KLF13	0	0	1	0	1	1	0	0	1	0
RP11-671P2.1	MBD2	0	1	1	0	1	0	0	1	0	0
AC099344.2	E2F6	0	1	1	0	1	0	1	0	0	0
RP11-34F13.3	PIAS1	0	0	1	1	1	1	0	0	0	0
RP11-545I10.2	PRRX1	0	1	0	0	1	1	0	1	0	0
RP11-89M16.1	MYC	0	1	1	0	0	0	0	1	1	0
RP11-111D3.2	POU3F2	0	0	1	0	1	1	1	0	0	0
RP11-159H10.3	PRDM14	0	1	1	0	1	0	0	0	1	0
RP11-834C11.8	HOXC4	1	0	0	0	1	1	1	0	0	0
RP11-312B8.1	CAMTA1	1	0	0	0	1	0	1	1	0	0
RP1-45I4.2	HIVEP2	0	1	1	0	1	0	1	0	0	0
RP11-595B24.1	GATA6	0	0	1	0	1	1	1	0	0	0
AF064858.11	ETS2	1	0	1	0	1	0	0	1	0	0
RP11-445N18.5	ZNF22	1	1	1	0	0	1	0	0	0	0
RP11-125P18.1	PAX1	1	1	1	0	1	0	0	0	0	0
AC092594.1	OSR1	0	0	0	0	1	1	1	0	1	0
RP11-404H14.1	PRDM1	0	1	1	0	1	0	1	0	0	0
LINC00222	FOXO3	1	0	1	0	1	0	1	0	0	0
RP11-6N17.4	SP6	1	0	1	0	1	0	0	0	0	1
RP11-319G9.5	MAF	0	0	0	1	1	1	0	1	0	0
AF064858.8	ETS2	1	0	1	0	1	0	0	1	0	0
RP11-256L6.2	ELK3	1	0	1	0	1	0	0	0	0	1
RP11-338C15.3	BATF3	0	0	1	0	1	1	0	0	1	0
RP11-290K4.2	SHOX2	0	0	1	0	1	1	1	0	0	0
IL10RB-AS1	OLIG1	1	0	0	1	1	0	1	0	0	0
RP11-167H9.6	TSC22D2	1	0	1	0	1	1	0	0	0	0
CTD-3154N5.1	ARID3B	1	0	0	0	1	1	0	1	0	0
RP11-167H9.4	TSC22D2	1	0	1	0	1	1	0	0	0	0
RP11-101E14.3	MAFB	0	1	1	0	1	1	0	0	0	0
KB-1732A1.1	KLF10	1	0	1	0	1	1	0	0	0	0
RP11-510M2.1	ZNF23	1	0	0	0	1	1	1	0	0	0
RP11-506O24.2	LMX1A	1	0	0	0	1	1	1	0	0	0
HOTTIP	HOXA11	0	0	1	0	1	1	0	1	0	0
RP11-426J5.2	ZBTB7C	0	0	0	0	1	1	1	0	1	0
AC004941.3	ZNF777	0	0	1	0	1	1	1	0	0	0
RP11-83C7.2	KLF3	1	0	1	0	1	0	1	0	0	0
RP11-284F21.8	MEF2D	0	0	1	0	1	1	0	0	0	1
AF011889.2	AFF2	1	1	0	0	1	0	1	0	0	0
RP11-264E20.2	ETS1	0	0	1	0	1	0	1	1	0	0
RP5-1097P24.1	PAX1	1	1	1	0	1	0	0	0	0	0
CTD-2532K18.2	MSX2	0	1	0	0	1	1	0	1	0	0
RP1-272J12.1	HMGXB4	0	1	1	1	1	0	0	0	0	0
RP11-434C1.2	ETV6	0	0	1	0	1	1	1	0	0	0
RP11-44N11.3	ZHX2	0	1	0	0	1	1	1	0	0	0
CTC-565M22.1	TSHZ3	0	1	0	0	1	0	1	1	0	0
RP11-360O19.4	TFAP2A	0	0	1	1	1	1	0	0	0	0
RP11-472N13.3	ZEB1	0	0	1	0	1	1	0	1	0	0
RP4-784A16.5	DMRTB1	0	1	1	0	1	0	0	0	1	0
CTD-2622I13.3	PIAS4	1	0	1	0	0	1	0	1	0	0
RP5-928E24.2	ZNF711	1	1	1	0	1	0	0	0	0	0
RP11-51B23.3	TEAD1	0	0	1	0	1	0	1	1	0	0
CTD-2631K10.1	ZNF366	1	1	1	0	1	0	0	0	0	0
RP11-356O9.1	FOXA1	0	0	1	0	1	1	1	0	0	0
RP11-171A24.2	RORB	1	0	1	0	1	1	0	0	0	0
RP11-941H19.3	ZBTB10	0	0	1	1	1	1	0	0	0	0
RP13-20L14.6	FOXK2	0	0	1	0	0	1	1	1	0	0
RP11-6N17.2	SP6	1	0	1	0	1	0	0	0	0	1
CTC-448F2.4	ZNF536	0	0	1	0	1	0	0	1	1	0
LINC01162	SP4	1	0	0	0	1	0	0	1	1	0
RP11-102F4.2	PRDM14	0	1	1	0	1	0	0	0	1	0
RP11-324I22.4	CREM	1	0	0	0	1	1	1	0	0	0
AP001056.1	AIRE	1	0	1	0	1	1	0	0	0	0
RP11-509J21.2	GLIS3	1	0	1	0	1	0	0	1	0	0
AC019055.1	OSR1	1	1	1	0	1	0	0	0	0	0
RP11-744N12.3	ETS1	0	0	1	0	1	0	1	1	0	0
RP11-305A4.3	ZNF423	1	0	1	0	1	0	1	0	0	0
AP001434.2	ERG	0	0	1	0	0	1	1	1	0	0
AL132796.1	BCL11B	0	1	1	0	1	1	0	0	0	0
LINC00393	KLF12	0	0	1	0	1	1	1	0	0	0
AP001057.1	AIRE	1	0	1	0	1	1	0	0	0	0
AC016292.1	BHLHA9	0	0	1	0	1	1	0	1	0	0
AC104655.2	POU3F3	0	1	0	1	1	1	0	0	0	0
RP4-655C5.4	T	0	1	0	1	1	0	0	1	0	0
AF064858.6	ETS2	1	0	1	0	1	0	0	1	0	0
RP11-619A14.3	PRKRIR	0	0	1	0	1	0	0	1	1	0
RP5-1109J22.2	DMBX1	0	0	1	1	1	0	0	0	1	0
AC003665.1	SP6	1	0	1	0	1	0	0	0	0	1
RP1-45I4.3	HIVEP2	0	1	1	0	1	0	1	0	0	0
SENCR	ETS1	0	0	1	0	1	0	1	1	0	0
RP11-70J12.1	RFX3	0	0	1	0	1	0	1	1	0	0
RP11-467I17.1	MAF	0	0	0	1	1	1	0	1	0	0
LINC01103	POU3F3	0	1	0	1	1	0	0	0	1	0
AC092168.4	NPAS2	0	0	1	1	1	0	0	0	1	0
RP11-71E19.2	KLF15	1	0	1	0	1	0	0	0	1	0
RP11-275H4.1	SOX2	0	0	0	0	1	0	1	1	1	0
RP11-863P13.2	ZNF469	1	1	1	0	0	0	0	1	0	0
RP11-567C20.2	DMRTA2	1	0	1	0	1	0	0	0	1	0
RP11-509J21.3	GLIS3	1	0	1	0	1	0	0	1	0	0
RP11-488C13.6	ESRRB	1	1	1	0	0	0	0	1	0	0
RP11-290F5.2	IRF2	0	1	1	0	1	0	1	0	0	0
RP11-327F22.4	SALL1	0	0	1	0	1	0	1	1	0	0
RP13-991F5.2	FOXK2	0	0	1	0	0	1	1	1	0	0
RP1-290I10.3	TFAP2A	0	0	1	1	1	1	0	0	0	0
RP4-784A16.4	DMRTB1	0	1	1	0	1	0	0	0	1	0
AC026202.3	BHLHE40	0	1	1	0	1	0	0	0	0	1
RP11-439L18.3	HIVEP2	0	1	1	0	1	0	1	0	0	0
RP11-53M11.3	SOX17	1	0	1	0	1	0	1	0	0	0
RP1-17K7.1	PAX6	1	0	1	0	1	0	0	1	0	0
CTC-365E16.1	ZNF366	0	0	1	0	1	1	0	1	0	0
AC090627.1	HOXB1	1	0	1	0	1	1	0	0	0	0
RP11-863P13.3	ZNF469	1	1	1	0	0	0	0	1	0	0
RP11-57H14.4	TCF7L2	0	0	0	1	1	1	1	0	0	0
RP11-567M16.1	NFATC1	0	0	1	0	1	1	1	0	0	0
AC096554.1	POU3F3	0	1	0	1	1	0	0	0	1	0
RP11-785H20.1	ZHX2	0	1	0	0	1	1	1	0	0	0
RP11-324I22.2	CREM	1	0	0	0	1	1	1	0	0	0
RP11-290K4.1	SHOX2	0	0	1	0	1	1	1	0	0	0
RP11-145E17.2	RXRA	1	0	1	0	1	0	0	1	0	0
CTD-3032H12.2	IRX6	1	0	0	0	1	0	1	0	1	0
AC010884.1	POU3F3	0	1	0	1	1	1	0	0	0	0
STX18-AS1	MSX1	1	0	1	0	1	0	0	0	1	0
RP11-111M22.4	PRKRIR	0	0	0	0	1	1	1	1	0	0
RP11-317O24.2	ISL1	0	1	1	0	1	0	1	0	0	0
RP6-109B7.3	PPARA	0	1	1	0	1	1	0	0	0	0

## Sheet: Table S4
Table S4. lncRNA/TF pairs that significantly correlated in at least one cancer type
	BLCA	BRCA	COAD	HNSC	KIRC	KIRP	LIHC	LUAD	LUSC	OV	STAD	THCA
RP11-44N11.3|ZHX2	0.380526	0.535633	NA	0.523695	0.543323	0.717771	0.584024	0.279971	0.46387	0.678766	0.434984	NA
RP11-349A22.5|ARID4A	0.412585	0.62243	0.977147	0.641795	0.369929	NA	0.581188	0.780994	0.563856	0.666623	0.608766	NA
RP11-346C20.4|ZFHX3	0.531792	0.525228	NA	0.469955	0.367532	0.845574	NA	0.553089	0.540013	0.643234	0.669271	NA
RP11-312B8.1|CAMTA1	0.516567	0.456561	NA	0.505296	0.280564	NA	0.773706	0.43016	0.373868	0.437332	0.360011	NA
RP11-161M6.2|SOX8	0.788845	0.917774	0.99741	0.674253	0.858269	0.969117	NA	0.80579	0.925711	NA	0.880965	NA
LINC00938|ARID2	0.347407	0.486795	NA	0.437759	0.279187	NA	0.548299	0.573225	0.579009	0.651088	0.481789	NA
HOXD-AS1|HOXD3	0.657177	0.496635	NA	0.459738	0.627712	0.766313	NA	0.288407	0.320613	0.768398	0.587902	NA
CRNDE|IRX5	0.751889	0.748561	NA	0.655011	0.584672	NA	0.64677	0.763422	0.624968	0.871735	0.714167	NA
CRNDE|IRX3	0.647135	0.535994	NA	0.417885	0.568873	NA	0.610482	0.604895	0.355471	0.786345	0.385534	NA
AC009336.24|HOXD1	0.599371	0.43138	NA	0.57236	0.580846	0.71877	0.628793	0.556361	0.371122	0.696144	NA	NA
SENCR|ETS1	0.360017	0.575394	NA	0.481601	0.385016	NA	NA	0.510199	0.680889	0.306112	0.42152	NA
RP11-834C11.4|HOXC4	0.533181	0.379087	NA	0.520262	0.384039	NA	NA	0.570717	0.593258	0.754765	0.614039	NA
RP11-44N11.2|ZHX2	0.279723	0.486305	NA	0.559824	0.539811	NA	0.556995	0.30668	0.509368	0.686065	NA	NA
RP11-439L18.2|HIVEP2	0.69187	0.732222	NA	0.791871	0.547788	NA	NA	0.575921	0.602211	0.812526	0.668186	NA
RP11-2B6.2|ZNF169	0.297727	0.562782	NA	0.608387	0.47784	NA	NA	0.532668	0.359461	0.615702	0.618247	NA
RP11-111M22.4|PRKRIR	0.32198	0.536844	NA	0.420595	NA	NA	0.78002	0.475169	0.416573	0.537723	0.629629	NA
PVT1|MYC	NA	0.30534	NA	0.346463	0.543104	NA	0.55245	0.272109	0.523479	0.633479	0.518846	NA
AC009336.24|HOXD3	0.569834	0.269209	NA	0.497518	0.448034	NA	NA	0.567536	0.390911	0.653101	0.468251	NA
RP4-625H18.2|ID4	0.662499	0.341389	NA	NA	0.494422	0.798329	NA	0.60922	0.575911	0.407295	NA	NA
RP11-89K21.1|SIX3	0.545157	0.779093	NA	NA	NA	0.904901	NA	0.65838	0.660791	0.791384	0.475218	NA
RP11-863P13.3|ZNF469	0.816329	0.650548	NA	0.838878	NA	NA	NA	0.518693	0.78391	0.677374	0.611008	NA
RP11-619A14.3|PRKRIR	0.509428	0.337183	NA	0.262878	0.260573	NA	NA	0.269113	0.474996	0.436989	NA	NA
RP11-429J17.2|ZNF623	0.4387	0.497254	NA	0.418388	NA	NA	NA	0.343318	0.402404	0.656283	0.583923	NA
RP11-108P20.1|ZNF532	0.349381	0.38723	NA	0.438006	0.452786	NA	NA	NA	0.411485	0.477303	0.374806	NA
GATA6-AS1|GATA6	0.88097	NA	NA	NA	NA	0.821955	0.559235	0.867184	0.813685	0.830281	0.687648	NA
CTD-2227E11.1|NFE2L3	0.293436	0.327008	NA	0.33564	NA	NA	NA	0.32878	0.309137	0.357208	0.376775	NA
CASC15|SOX4	0.588767	0.536904	NA	0.474756	0.297015	NA	NA	NA	0.367587	0.498599	0.457922	NA
AF064858.11|ETS2	0.320425	NA	NA	0.378379	0.387026	NA	NA	0.358233	0.308811	0.340954	0.328133	NA
SOX21-AS1|SOX21	0.94456	NA	NA	0.965947	NA	NA	NA	0.962209	0.960536	0.975723	0.946504	NA
RP13-20L14.6|FOXK2	0.406727	0.470737	NA	0.253208	NA	NA	NA	NA	0.373092	0.409584	0.282593	NA
RP11-560J1.2|JARID2	0.571202	0.402152	NA	0.259538	NA	NA	NA	NA	0.333616	0.517512	0.428671	NA
RP11-440G5.2|NFIL3	0.356971	0.564134	NA	0.315756	NA	NA	NA	0.319341	0.268102	0.412867	NA	NA
RP11-346C20.3|ZFHX3	0.574128	0.528509	NA	NA	0.25115	NA	NA	0.529746	0.455687	0.648744	NA	NA
RP11-290F20.2|CEBPB	0.359622	0.400866	NA	0.409175	0.405355	NA	NA	NA	0.287574	NA	0.420355	NA
RP11-290F20.1|CEBPB	0.349218	0.414034	NA	0.44229	0.407007	NA	NA	NA	0.285943	NA	0.419961	NA
RP11-27N21.3|HEY1	0.499721	0.269426	NA	0.606268	NA	NA	0.547363	NA	0.342586	0.469141	NA	NA
RP11-17M16.2|ZNF236	NA	0.426857	NA	0.267425	NA	NA	0.498862	0.273241	0.351336	0.364842	NA	NA
RASSF8-AS1|BHLHE41	NA	NA	NA	0.438376	-0.258354	NA	NA	0.343223	0.317608	0.265559	0.399238	NA
KB-1732A1.1|KLF10	0.541065	0.267636	NA	0.498025	0.384251	NA	NA	NA	0.347316	0.428478	NA	NA
CTD-2589M5.4|CREB3L1	0.518802	0.670688	NA	NA	NA	NA	0.87498	0.52966	0.524378	NA	0.576366	NA
AP001044.2|ETS2	0.48613	NA	NA	0.367194	NA	NA	0.717347	0.394387	0.319502	NA	0.476202	NA
AF064858.8|ETS2	0.305836	NA	NA	0.432764	0.435492	NA	NA	0.546617	0.419032	0.40893	NA	NA
RP5-823G15.5|ZNF217	0.467621	NA	NA	0.409229	NA	NA	NA	0.366036	0.461725	NA	0.366338	NA
RP3-322G13.5|GZF1	0.483291	NA	NA	0.303499	NA	NA	NA	0.352408	0.344993	NA	0.395029	NA
RP11-834C11.6|HOXC4	NA	0.679895	NA	NA	0.459258	0.805	NA	NA	NA	0.555369	0.412622	NA
RP11-834C11.5|HOXC4	0.328701	0.47457	NA	NA	0.401722	NA	NA	NA	0.475882	0.540107	NA	NA
RP11-57H14.4|TCF7L2	0.371348	0.34258	NA	NA	NA	NA	NA	0.341679	0.439413	0.437503	NA	NA
RP11-536O18.2|NFIB	0.278246	0.606459	NA	0.255253	0.399927	NA	NA	NA	NA	0.283116	NA	NA
RP11-290F20.3|CEBPB	0.283859	0.270243	NA	NA	NA	NA	NA	0.25028	0.426515	NA	0.250037	NA
RP11-258F22.1|ZNF248	NA	0.28454	NA	NA	0.512476	NA	0.529348	0.287787	NA	0.498448	NA	NA
LINC00505|DMBX1	0.485048	NA	NA	NA	0.286592	NA	NA	0.277463	0.375336	0.313362	NA	NA
FENDRR|FOXF1	0.943396	NA	NA	0.749861	NA	NA	NA	0.926347	0.913753	NA	0.90708	NA
CTD-2532K18.2|MSX2	NA	NA	NA	0.551431	0.334615	NA	NA	0.373308	0.379704	0.324844	NA	NA
CASC9|HNF4G	0.558391	NA	NA	0.250817	NA	NA	NA	0.269531	0.31958	NA	0.311951	NA
AC093702.1|SIX2	0.443096	NA	NA	NA	NA	0.978137	NA	0.64259	0.54917	0.680471	NA	NA
AC007879.7|KLF7	0.624768	0.430239	NA	0.61564	NA	NA	NA	NA	0.491328	0.524057	NA	NA
AC007879.5|KLF7	0.60583	NA	NA	0.582529	NA	NA	NA	0.253822	0.499864	0.5611	NA	NA
RP1-80N2.3|RREB1	NA	NA	NA	NA	NA	NA	NA	0.280254	0.265704	0.343882	0.384878	NA
RP11-796E10.1|SP3	NA	NA	NA	0.362577	NA	NA	NA	0.252894	0.343106	NA	0.288379	NA
RP11-682N22.1|DLX6	NA	0.252161	NA	0.284345	NA	NA	NA	NA	0.29663	NA	0.323139	NA
RP11-536O18.1|NFIB	0.498682	0.532648	NA	0.348235	NA	NA	NA	NA	NA	NA	0.308892	NA
RP11-513G11.4|HES1	NA	NA	NA	0.29931	NA	NA	NA	0.407993	0.276244	0.482611	NA	NA
RP11-483E7.1|TSC22D2	0.460533	NA	NA	0.320849	NA	NA	NA	0.473185	0.309913	NA	NA	NA
RP11-408A13.4|NFIB	NA	0.332666	NA	NA	NA	NA	NA	0.396093	NA	0.440449	0.275325	NA
RP11-359E10.1|E2F8	-0.312763	-0.2758	NA	NA	NA	NA	NA	0.323612	NA	NA	-0.523079	NA
RP11-330O11.3|ZEB1	0.617113	0.393724	NA	NA	NA	NA	NA	0.449519	0.480125	NA	NA	NA
RP11-2B6.3|ZNF169	NA	NA	NA	NA	0.475812	NA	0.629621	0.364751	NA	0.467237	NA	NA
RP11-295M18.2|HLX	0.378122	0.353544	NA	NA	0.364446	NA	NA	0.55799	NA	NA	NA	NA
RP11-259O2.1|IRX4	0.531366	0.627502	NA	0.608977	NA	NA	NA	NA	0.569278	NA	NA	NA
RP11-230C9.2|ARID1B	NA	0.258876	NA	NA	0.29174	NA	NA	NA	0.281951	0.387294	NA	NA
RP11-221N13.3|HMGA2	0.654225	NA	NA	0.675587	NA	NA	NA	0.742019	0.41687	NA	NA	NA
RP11-167H9.6|TSC22D2	NA	0.26347	NA	0.296412	0.282464	NA	NA	0.531174	NA	NA	NA	NA
LINC01158|POU3F3	0.972153	NA	NA	NA	0.577155	NA	NA	0.97841	NA	0.940949	NA	NA
LINC01152|SOX9	NA	0.383016	NA	NA	NA	NA	0.637797	NA	0.286589	0.365662	NA	NA
LINC01082|FOXF1	0.826103	NA	NA	NA	NA	NA	NA	0.83846	0.729985	NA	0.653334	NA
LINC00982|PRDM16	NA	NA	NA	NA	0.952636	NA	NA	0.826078	NA	0.921426	0.732849	NA
LINC00702|KLF6	0.335891	0.329688	NA	NA	NA	NA	NA	0.606983	0.630427	NA	NA	NA
LINC00511|SOX9	NA	0.384955	NA	NA	0.416776	NA	NA	0.299892	NA	NA	0.495399	NA
LINC00261|FOXA2	NA	NA	NA	NA	NA	NA	NA	0.855249	0.900996	0.619836	0.609103	NA
FENDRR|IRF8	0.288803	NA	NA	0.312522	NA	NA	NA	0.471095	0.39112	NA	NA	NA
CTD-3184A7.4|GMEB2	NA	0.355755	NA	NA	0.25609	NA	NA	NA	0.307982	NA	0.425005	NA
CTD-3032H12.2|IRX5	NA	0.397889	NA	NA	0.667381	NA	NA	0.663665	0.600946	NA	NA	NA
AC083843.1|ZFAT	NA	NA	NA	NA	NA	0.716909	0.507545	NA	NA	0.325086	0.307035	NA
AC009961.3|BAZ2B	NA	0.2897	NA	0.494845	NA	NA	NA	NA	NA	0.432017	0.450037	NA
AC005550.4|MEOX2	NA	0.837996	NA	NA	NA	NA	0.675418	0.637903	NA	NA	0.466421	NA
ZMIZ1-AS1|ZMIZ1	0.306073	0.26453	NA	NA	NA	NA	NA	NA	NA	0.412025	NA	NA
RP6-109B7.4|PPARA	NA	0.262016	NA	NA	0.340783	NA	NA	NA	NA	0.2743	NA	NA
RP5-884C9.2|POU3F1	0.577361	NA	NA	0.620002	NA	NA	NA	NA	0.656257	NA	NA	NA
RP1-80N2.2|RREB1	0.361727	NA	NA	0.286215	NA	NA	NA	NA	NA	0.265707	NA	NA
RP11-834C11.8|HOXC4	NA	0.380189	NA	NA	0.316663	NA	NA	NA	NA	0.408071	NA	NA
RP11-834C11.3|HOXC4	NA	0.637493	NA	NA	0.426439	NA	NA	NA	NA	0.566479	NA	NA
RP11-57A1.1|SOX9	NA	NA	NA	NA	0.288764	NA	NA	0.303078	NA	NA	0.451514	NA
RP11-576I22.2|PRRX1	NA	0.380347	NA	NA	NA	NA	NA	0.57443	0.573442	NA	NA	NA
RP11-567M16.1|NFATC1	NA	NA	NA	0.399967	NA	NA	NA	NA	0.259416	0.468482	NA	NA
RP11-538D16.2|ZNF648	NA	0.835187	NA	NA	NA	NA	0.909003	NA	NA	0.731007	NA	NA
RP11-51B23.3|TEAD1	0.697672	0.380886	NA	NA	NA	NA	NA	0.440605	NA	NA	NA	NA
RP11-514D23.3|FOXF1	0.786945	NA	NA	NA	NA	NA	NA	NA	0.405213	NA	0.580997	NA
RP11-472N13.3|ZEB1	0.355671	0.291215	NA	NA	NA	NA	NA	NA	NA	NA	0.543018	NA
RP11-439L18.1|HIVEP2	NA	NA	NA	NA	NA	NA	NA	0.461014	0.409897	0.598935	NA	NA
RP11-397A16.2|TCF4	NA	NA	NA	0.554265	0.641906	NA	NA	NA	0.58758	NA	NA	NA
RP11-317L10.1|THRB	NA	NA	NA	NA	0.615589	NA	0.503424	NA	NA	NA	0.37256	NA
RP11-26J3.3|HEY1	0.574589	NA	NA	0.373816	NA	NA	NA	NA	0.437859	NA	NA	NA
RP11-253I19.3|CREBL2	NA	0.387955	NA	NA	NA	NA	NA	NA	NA	0.306897	0.388261	NA
RP11-19E11.1|EN1	NA	0.931638	NA	NA	NA	0.931777	NA	NA	0.604019	NA	NA	NA
RP11-16E12.1|KLF13	NA	0.330531	NA	NA	NA	NA	NA	0.312289	NA	0.29516	NA	NA
RP11-121M22.1|ZBTB44	NA	0.402223	NA	NA	0.366337	NA	NA	NA	NA	0.366846	NA	NA
RP11-111H3.3|ZNF516	NA	0.525883	NA	NA	NA	NA	NA	0.399737	0.346949	NA	NA	NA
PITRM1-AS1|KLF6	NA	0.318094	NA	NA	0.384988	NA	NA	0.251587	NA	NA	NA	NA
LINC00924|NR2F2	NA	NA	NA	NA	0.612397	NA	NA	0.407669	NA	NA	0.489713	NA
CTD-2622I13.3|PIAS4	NA	0.309932	NA	NA	NA	NA	NA	NA	0.429814	0.415278	NA	NA
CCAT1|MYC	NA	NA	NA	0.310645	NA	NA	NA	NA	0.477248	NA	0.34521	NA
AP001056.1|AIRE	NA	NA	NA	0.362269	0.429197	NA	NA	NA	0.263538	NA	NA	NA
AC009236.2|SIX2	NA	NA	NA	NA	NA	0.923694	NA	0.640987	0.582261	NA	NA	NA
AC007461.2|SOX9	NA	0.566995	NA	NA	0.357394	0.719312	NA	NA	NA	NA	NA	NA
TBX5-AS1|TBX3	NA	NA	NA	NA	NA	NA	NA	0.735973	0.387526	NA	NA	NA
STX18-AS1|MSX1	NA	NA	NA	NA	NA	NA	NA	NA	NA	0.304019	0.284484	NA
RP4-794H19.1|JUN	NA	NA	NA	0.400236	NA	NA	NA	NA	0.30488	NA	NA	NA
RP4-665J23.1|ZNF644	0.326987	NA	NA	NA	NA	NA	NA	NA	0.275652	NA	NA	NA
RP4-601P9.2|TBX3	0.665645	NA	NA	NA	NA	NA	0.76826	NA	NA	NA	NA	NA
RP3-413H6.2|HIVEP1	NA	NA	NA	NA	NA	NA	NA	NA	0.393911	0.275725	NA	NA
RP11-973F15.2|ZHX2	NA	NA	NA	NA	0.365906	NA	NA	NA	NA	0.386314	NA	NA
RP11-8L2.1|NKX6-1	0.291556	NA	NA	NA	NA	NA	NA	NA	0.253012	NA	NA	NA
RP11-867G23.10|NPAS4	0.611277	NA	NA	NA	NA	NA	NA	NA	NA	NA	0.91489	NA
RP11-834C11.11|HOXC4	NA	0.637093	NA	NA	NA	NA	NA	NA	NA	0.523287	NA	NA
RP11-805I24.3|FOXF1	0.80097	NA	NA	NA	NA	NA	NA	NA	NA	NA	0.727745	NA
RP11-71E19.2|KLF15	NA	NA	NA	NA	0.578131	NA	0.55891	NA	NA	NA	NA	NA
RP11-567M16.2|NFATC1	NA	NA	NA	0.274386	NA	NA	NA	NA	NA	0.415598	NA	NA
RP11-53B5.1|BARX1	NA	NA	NA	NA	NA	NA	NA	0.257753	0.255597	NA	NA	NA
RP11-535A5.1|GATA6	0.852065	NA	NA	NA	NA	NA	NA	NA	NA	0.544712	NA	NA
RP11-522B15.3|NR2F2	NA	NA	NA	NA	0.473343	0.768871	NA	NA	NA	NA	NA	NA
RP11-509J21.3|GLIS3	0.412327	NA	NA	NA	NA	NA	NA	0.309673	NA	NA	NA	NA
RP11-48B3.3|ZBTB10	NA	0.705639	NA	NA	0.390195	NA	NA	NA	NA	NA	NA	NA
RP11-438N16.1|LHX5	0.30503	NA	NA	NA	NA	NA	NA	NA	0.339977	NA	NA	NA
RP11-416O18.1|SOX2	NA	NA	NA	0.531674	NA	NA	NA	NA	0.48508	NA	NA	NA
RP11-397A16.1|TCF4	NA	NA	NA	0.362541	NA	NA	NA	NA	0.297456	NA	NA	NA
RP11-395G23.3|ZFPM2	NA	NA	NA	NA	NA	NA	NA	0.444915	NA	NA	0.444419	NA
RP11-361K17.2|ESRRG	NA	0.32601	NA	NA	-0.337329	NA	NA	NA	NA	NA	NA	NA
RP11-356O9.1|FOXA1	0.391526	0.356666	NA	NA	NA	NA	NA	NA	NA	NA	NA	NA
RP11-356I2.4|OLIG3	NA	NA	NA	NA	NA	0.819349	NA	NA	0.277648	NA	NA	NA
RP11-345M22.2|MAF	NA	NA	NA	NA	0.414548	NA	NA	NA	0.282327	NA	NA	NA
RP11-297L17.2|TOX3	NA	NA	NA	NA	0.537634	NA	NA	NA	NA	NA	0.527932	NA
RP11-290F5.1|IRF2	NA	NA	NA	0.309034	NA	NA	NA	NA	NA	NA	0.270105	NA
RP11-259O2.1|IRX2	0.354146	NA	NA	0.445042	NA	NA	NA	NA	NA	NA	NA	NA
RP11-209K10.2|ONECUT1	NA	NA	NA	NA	NA	NA	0.529613	0.626426	NA	NA	NA	NA
RP11-172E9.2|FOXO1	NA	0.562954	NA	NA	NA	NA	0.696034	NA	NA	NA	NA	NA
RP11-157J24.2|FOXC1	NA	0.330625	NA	0.253493	NA	NA	NA	NA	NA	NA	NA	NA
RP11-135A1.2|HES1	0.356128	NA	NA	NA	NA	NA	NA	NA	NA	NA	0.436589	NA
RP11-116D17.3|TBX3	0.435876	NA	NA	NA	NA	0.955115	NA	NA	NA	NA	NA	NA
RP11-111H3.3|ZNF236	NA	0.36379	NA	NA	NA	NA	NA	0.255362	NA	NA	NA	NA
RP11-108M12.3|OTX2	NA	NA	NA	NA	NA	NA	NA	NA	0.330361	0.31523	NA	NA
LINC01111|ZFHX4	NA	NA	NA	NA	0.394192	0.852166	NA	NA	NA	NA	NA	NA
LINC01082|IRF8	NA	NA	NA	NA	NA	NA	NA	0.393096	0.393066	NA	NA	NA
LINC01081|FOXF1	0.726002	NA	NA	NA	NA	NA	NA	NA	0.359309	NA	NA	NA
LINC00319|PKNOX1	NA	NA	NA	0.372247	NA	NA	NA	NA	NA	0.271587	NA	NA
HOTTIP|HOXA11	0.633701	NA	NA	NA	NA	NA	NA	NA	NA	NA	0.715732	NA
CTD-2171N6.1|TCF4	NA	NA	NA	0.41297	NA	NA	NA	NA	NA	0.382013	NA	NA
CTD-2089N3.1|ISL1	0.91471	NA	NA	NA	NA	NA	NA	NA	NA	NA	0.711646	NA
CTD-2034I21.2|SALL1	NA	NA	NA	NA	NA	NA	NA	NA	0.375206	0.49507	NA	NA
CTD-2015G9.2|FOXL1	NA	0.639361	NA	NA	NA	NA	NA	0.311893	NA	NA	NA	NA
CTC-497E21.3|TEAD1	NA	NA	NA	NA	0.391888	NA	NA	NA	NA	0.31742	NA	NA
CTC-497E21.3|ARNTL	NA	NA	NA	0.357929	NA	NA	NA	NA	0.330554	NA	NA	NA
CTC-365E16.1|ZNF366	NA	NA	NA	0.274381	0.408598	NA	NA	NA	NA	NA	NA	NA
CASC8|MYC	NA	0.356681	NA	NA	NA	NA	NA	NA	0.259988	NA	NA	NA
CASC19|MYC	NA	NA	NA	0.263311	NA	NA	NA	NA	0.451022	NA	NA	NA
AP001057.1|AIRE	NA	NA	NA	0.342287	NA	NA	NA	NA	0.354055	NA	NA	NA
AP001046.5|PKNOX1	NA	NA	NA	0.40541	0.343039	NA	NA	NA	NA	NA	NA	NA
AF064858.10|ETS2	NA	NA	NA	0.28251	0.496622	NA	NA	NA	NA	NA	NA	NA
AC079807.2|FOXN2	NA	NA	NA	0.320728	NA	NA	NA	NA	0.320018	NA	NA	NA
AC007879.7|CREB1	NA	0.266287	NA	0.274941	NA	NA	NA	NA	NA	NA	NA	NA
AC007879.3|KLF7	0.47401	NA	NA	0.306156	NA	NA	NA	NA	NA	NA	NA	NA
AC007879.2|KLF7	0.463486	NA	NA	0.397719	NA	NA	NA	NA	NA	NA	NA	NA
AC005152.3|SOX9	NA	0.454676	NA	NA	NA	NA	0.552569	NA	NA	NA	NA	NA
AC004009.3|EVX1	0.403112	NA	NA	NA	NA	0.998856	NA	NA	NA	NA	NA	NA
TMEM161B-AS1|MEF2C	NA	NA	NA	NA	NA	NA	0.505985	NA	NA	NA	NA	NA
RP6-109B7.3|PPARA	NA	NA	NA	NA	NA	NA	NA	NA	NA	0.358595	NA	NA
RP6-109B7.2|PPARA	NA	NA	NA	NA	0.394087	NA	NA	NA	NA	NA	NA	NA
RP5-1097P24.1|PAX1	NA	NA	NA	0.409381	NA	NA	NA	NA	NA	NA	NA	NA
RP5-1030M6.3|TOX2	NA	NA	NA	NA	NA	NA	0.613852	NA	NA	NA	NA	NA
RP4-669H2.1|ZNF217	NA	NA	NA	NA	NA	NA	NA	NA	0.381704	NA	NA	NA
RP4-665J23.1|BARHL2	NA	NA	NA	NA	NA	NA	NA	NA	NA	0.43933	NA	NA
RP4-644L1.2|MAFB	NA	NA	NA	NA	NA	NA	NA	NA	0.335636	NA	NA	NA
RP4-530I15.9|CEBPB	NA	NA	NA	NA	0.297122	NA	NA	NA	NA	NA	NA	NA
RP13-991F5.2|FOXK2	NA	NA	NA	NA	NA	0.727825	NA	NA	NA	NA	NA	NA
RP11-95M15.1|OLIG3	NA	NA	NA	NA	NA	NA	NA	NA	0.344625	NA	NA	NA
RP11-92K15.3|ZBTB10	NA	NA	NA	NA	NA	NA	NA	NA	NA	0.295869	NA	NA
RP11-883G14.1|SALL1	NA	NA	NA	NA	NA	NA	NA	NA	NA	0.337094	NA	NA
RP11-85G21.3|ETV3	NA	NA	NA	NA	NA	NA	NA	0.274584	NA	NA	NA	NA
RP11-84E24.2|SOX9	NA	0.452897	NA	NA	NA	NA	NA	NA	NA	NA	NA	NA
RP11-7O14.1|TOX3	NA	NA	NA	NA	0.465626	NA	NA	NA	NA	NA	NA	NA
RP11-7O14.1|SALL1	NA	NA	NA	NA	0.369635	NA	NA	NA	NA	NA	NA	NA
RP11-798K3.2|SMAD6	NA	0.406274	NA	NA	NA	NA	NA	NA	NA	NA	NA	NA
RP11-776H12.1|NFIA	-0.296359	NA	NA	NA	NA	NA	NA	NA	NA	NA	NA	NA
RP11-706J10.2|ZFHX4	NA	NA	NA	NA	0.308368	NA	NA	NA	NA	NA	NA	NA
RP11-649G15.2|ZFPM2	-0.29651	NA	NA	NA	NA	NA	NA	NA	NA	NA	NA	NA
RP11-649A16.1|ZIC4	NA	NA	NA	NA	NA	NA	0.62733	NA	NA	NA	NA	NA
RP11-63G10.3|JUN	NA	NA	NA	NA	NA	NA	NA	NA	NA	0.273194	NA	NA
RP11-543D5.1|FOXD2	NA	NA	NA	NA	0.516012	NA	NA	NA	NA	NA	NA	NA
RP11-53M11.3|SOX17	NA	NA	NA	NA	NA	NA	NA	NA	NA	0.29774	NA	NA
RP11-531H8.2|SOX6	NA	NA	NA	NA	0.385582	NA	NA	NA	NA	NA	NA	NA
RP11-528A4.2|HES1	0.276303	NA	NA	NA	NA	NA	NA	NA	NA	NA	NA	NA
RP11-525K10.3|MAF	NA	NA	NA	NA	0.274664	NA	NA	NA	NA	NA	NA	NA
RP11-522B15.4|NR2F2	NA	NA	NA	NA	0.321917	NA	NA	NA	NA	NA	NA	NA
RP11-514D23.3|IRF8	0.342472	NA	NA	NA	NA	NA	NA	NA	NA	NA	NA	NA
RP11-504I13.3|ZNF236	NA	0.550777	NA	NA	NA	NA	NA	NA	NA	NA	NA	NA
RP11-501O2.5|ZIC1	NA	NA	NA	NA	NA	NA	0.710281	NA	NA	NA	NA	NA
RP11-488C13.6|ESRRB	NA	NA	NA	NA	-0.279719	NA	NA	NA	NA	NA	NA	NA
RP11-449P1.1|SOX5	NA	NA	NA	0.328349	NA	NA	NA	NA	NA	NA	NA	NA
RP11-412H8.2|FOXG1	NA	NA	NA	NA	NA	NA	NA	0.313631	NA	NA	NA	NA
RP11-386B13.4|HELT	NA	NA	NA	NA	NA	NA	NA	NA	NA	0.349283	NA	NA
RP11-345M22.3|MAF	NA	NA	NA	NA	NA	NA	NA	NA	0.253687	NA	NA	NA
RP11-345M22.1|MAF	NA	NA	NA	NA	0.274283	NA	NA	NA	NA	NA	NA	NA
RP11-338C15.3|BATF3	NA	NA	NA	NA	0.329144	NA	NA	NA	NA	NA	NA	NA
RP11-327J17.2|NR2F2	NA	NA	NA	NA	0.296634	NA	NA	NA	NA	NA	NA	NA
RP11-324I22.4|CREM	NA	NA	NA	NA	NA	NA	NA	NA	NA	0.273676	NA	NA
RP11-298E9.6|KLF6	0.292278	NA	NA	NA	NA	NA	NA	NA	NA	NA	NA	NA
RP11-293M10.6|FOS	0.347417	NA	NA	NA	NA	NA	NA	NA	NA	NA	NA	NA
RP11-272P10.2|NFIB	NA	0.262019	NA	NA	NA	NA	NA	NA	NA	NA	NA	NA
RP11-267A15.3|MSX2	0.710399	NA	NA	NA	NA	NA	NA	NA	NA	NA	NA	NA
RP11-267A15.1|MSX2	NA	NA	NA	NA	0.344196	NA	NA	NA	NA	NA	NA	NA
RP11-230G5.2|HMGA2	NA	NA	NA	NA	NA	NA	NA	0.411475	NA	NA	NA	NA
RP11-20J15.3|ZNF32	NA	NA	NA	NA	NA	NA	NA	0.311702	NA	NA	NA	NA
RP11-161D15.1|HAND2	0.678678	NA	NA	NA	NA	NA	NA	NA	NA	NA	NA	NA
RP11-146I2.1|JARID2	NA	0.356653	NA	NA	NA	NA	NA	NA	NA	NA	NA	NA
RP11-142G1.2|TOX3	0.651109	NA	NA	NA	NA	NA	NA	NA	NA	NA	NA	NA
RP11-129I19.2|IRX2	NA	0.62732	NA	NA	NA	NA	NA	NA	NA	NA	NA	NA
RP11-115I9.1|ZFHX4	0.277764	NA	NA	NA	NA	NA	NA	NA	NA	NA	NA	NA
RP11-111M22.5|PRKRIR	NA	NA	NA	NA	NA	NA	NA	NA	NA	0.483305	NA	NA
PCAT1|MYC	NA	NA	NA	NA	NA	NA	NA	NA	0.313692	NA	NA	NA
MYCNUN|MYCN	0.625933	NA	NA	NA	NA	NA	NA	NA	NA	NA	NA	NA
LINC01159|POU3F3	NA	NA	NA	NA	0.378235	NA	NA	NA	NA	NA	NA	NA
LINC01151|ZHX2	NA	NA	NA	NA	0.345404	NA	NA	NA	NA	NA	NA	NA
LINC00862|ZNF281	NA	0.308275	NA	NA	NA	NA	NA	NA	NA	NA	NA	NA
LINC00683|ZNF516	NA	0.554902	NA	NA	NA	NA	NA	NA	NA	NA	NA	NA
LINC00683|ZNF236	NA	0.394006	NA	NA	NA	NA	NA	NA	NA	NA	NA	NA
LINC00536|TRPS1	NA	0.466786	NA	NA	NA	NA	NA	NA	NA	NA	NA	NA
LINC00518|TFAP2A	NA	NA	NA	0.272543	NA	NA	NA	NA	NA	NA	NA	NA
KLF7-IT1|CREB1	NA	0.351224	NA	NA	NA	NA	NA	NA	NA	NA	NA	NA
KB-1410C5.5|GRHL2	NA	NA	NA	NA	-0.302867	NA	NA	NA	NA	NA	NA	NA
ENO1-AS1|RERE	NA	NA	NA	NA	NA	NA	NA	NA	NA	0.251594	NA	NA
CTD-3032H12.2|IRX6	NA	NA	NA	NA	NA	NA	NA	0.263875	NA	NA	NA	NA
CTD-3010D24.3|SOX9	NA	NA	NA	NA	NA	NA	NA	NA	NA	NA	0.327179	NA
CTD-3001H11.1|ZNF541	NA	NA	NA	NA	NA	NA	NA	NA	NA	NA	0.272249	NA
CTD-2591A6.2|FOXG1	NA	NA	NA	NA	NA	NA	NA	0.261354	NA	NA	NA	NA
CTD-2342N23.3|ZFAT	NA	0.267968	NA	NA	NA	NA	NA	NA	NA	NA	NA	NA
CTD-2194D22.3|IRX2	NA	NA	NA	0.442745	NA	NA	NA	NA	NA	NA	NA	NA
CTD-2089N3.2|ISL1	NA	NA	NA	NA	NA	NA	NA	NA	NA	NA	0.688803	NA
CTC-501O10.1|MEOX1	NA	NA	NA	NA	NA	NA	NA	NA	NA	0.521413	NA	NA
CTA-714B7.5|HMGXB4	NA	NA	NA	NA	NA	NA	NA	NA	0.316226	NA	NA	NA
CASC2|EMX2	NA	NA	NA	NA	0.359635	NA	NA	NA	NA	NA	NA	NA
CASC16|TOX3	NA	0.470895	NA	NA	NA	NA	NA	NA	NA	NA	NA	NA
AP001434.2|ERG	NA	NA	NA	0.323046	NA	NA	NA	NA	NA	NA	NA	NA
AP001058.3|AIRE	NA	NA	NA	0.386813	NA	NA	NA	NA	NA	NA	NA	NA
AP001055.6|AIRE	NA	NA	NA	NA	0.37571	NA	NA	NA	NA	NA	NA	NA
AP000688.8|RUNX1	NA	NA	NA	NA	0.334733	NA	NA	NA	NA	NA	NA	NA
AC107057.1|SOX11	NA	NA	NA	NA	NA	NA	NA	NA	NA	0.608937	NA	NA
AC093901.1|EN1	NA	0.398082	NA	NA	NA	NA	NA	NA	NA	NA	NA	NA
AC093818.1|DLX2	0.437161	NA	NA	NA	NA	NA	NA	NA	NA	NA	NA	NA
AC078941.1|MEIS1	NA	NA	NA	NA	NA	NA	NA	NA	NA	0.343682	NA	NA
AC068535.3|POU3F3	0.879449	NA	NA	NA	NA	NA	NA	NA	NA	NA	NA	NA
AC018730.4|POU3F3	NA	NA	NA	NA	0.303187	NA	NA	NA	NA	NA	NA	NA
AC010884.1|POU3F3	NA	NA	NA	NA	NA	NA	NA	NA	NA	0.380857	NA	NA
AC007879.6|CREB1	NA	NA	NA	NA	-0.272316	NA	NA	NA	NA	NA	NA	NA
AC007392.4|MEIS1	NA	NA	NA	NA	NA	NA	NA	NA	NA	0.427616	NA	NA
AC007392.3|MEIS1	NA	NA	NA	NA	NA	NA	NA	NA	NA	0.52428	NA	NA
AC003665.1|SP6	NA	NA	NA	NA	NA	NA	0.693957	NA	NA	NA	NA	NA
AC003090.1|NFE2L3	NA	NA	NA	NA	NA	NA	NA	NA	NA	NA	-0.361887	NA

## Sheet: Table S5
Table S5. lncRNA-TF-target triplet that passed CIT test
lncRNA	TF	Target gene	causal pvalue	Cancer type
RP11-51B23.3	TEAD1	SRF	0.000548652	BLCA
CTD-2232E5.2	MEF2C	NR4A1	0.0371837	BLCA
KB-1732A1.1	KLF10	CDKN1A	0.0477849	BLCA
KB-1732A1.1	KLF10	SERPINE1	0.0496311	BLCA
AP001044.2	ETS2	CDKN1A	0.00388076	BLCA
RP11-356O9.1	FOXA1	KRT7	0.043435	BLCA
RP11-356O9.1	FOXA1	MYC	0.0487793	BLCA
RP11-542M13.3	IRF8	IL10	0.0401437	BLCA
RP11-284F21.8	MEF2D	ATM	0.0345051	BLCA
RP11-284F21.8	MEF2D	JUN	0.00831298	BLCA
RP11-284F21.8	MEF2D	ATF3	0.0038457	BLCA
SENCR	ETS1	ERG	0.0400348	BLCA
SENCR	ETS1	WAS	0.0297437	BLCA
AC007403.3	MEIS1	SOX3	0.00423845	BLCA
AC007403.3	MEIS1	AR	0.0164568	BLCA
AC007392.3	MEIS1	AR	0.00307471	BLCA
RP11-330O11.3	ZEB1	ITGB4	0.00315589	BLCA
RP11-330O11.3	ZEB1	PKP3	0.000175654	BLCA
RP11-330O11.3	ZEB1	EPCAM	0.000262523	BLCA
RP11-330O11.3	ZEB1	LAMC2	0.0379954	BLCA
RP11-330O11.3	ZEB1	GRHL2	0.000245444	BLCA
RP11-330O11.3	ZEB1	AR	0.0315308	BLCA
RP11-330O11.3	ZEB1	CXADR	0.00488313	BLCA
RP11-330O11.3	ZEB1	CDH1	0.000208318	BLCA
RPL34-AS1	LEF1	CD1D	0.0372435	BLCA
RP11-221N13.4	HMGA2	IGF2BP2	0.000458851	BLCA
RP11-221N13.3	HMGA2	IGF2BP2	0.00022583	BLCA
RP11-470E16.1	JUN	SLC19A1	0.0408221	BLCA
RP11-470E16.1	JUN	TIMP2	0.033566	BLCA
RP11-470E16.1	JUN	BCL2L1	0.0418687	BLCA
RP11-472N13.3	ZEB1	CXADR	0.0419623	BLCA
RP11-535A5.1	GATA6	VWF	0.0464144	BLCA
HOTTIP	HOXA11	HOXA10	0.000280582	BLCA
AC007403.2	MEIS1	AR	0.00612125	BLCA
AC010090.1	ZEB2	ITGA5	0.0387405	BLCA
AC010090.1	ZEB2	CXADR	0.00427716	BLCA
AC010090.1	ZEB2	CDH1	0.00313989	BLCA
AC010090.1	ZEB2	MEOX2	0.00359993	BLCA
MIR1-2	GATA6	VWF	0.0171457	BLCA
RP11-230G5.2	HMGA2	IGF2BP2	0.00479858	BLCA
RP11-467C18.1	JUN	CREM	0.0213922	BLCA
RP11-467C18.1	JUN	IL6	0.0339289	BLCA
RP11-467C18.1	JUN	ATF3	0.0430777	BLCA
RP11-467C18.1	JUN	FIGF	0.0499752	BLCA
RP11-84D1.2	RUNX3	ICAM3	0.0473654	BLCA
RP11-231I13.2	MITF	PRKCB	0.0281069	BLCA
RP11-231I13.2	MITF	CDK2	0.0440495	BLCA
RP11-335E6.2	FOXD3	CYFIP2	0.00436342	BLCA
RP11-335E6.2	FOXD3	CAPN6	0.0032144	BLCA
LINC00518	TFAP2A	CCNB1	0.0374694	BLCA
LINC00518	TFAP2A	POLD2	0.0336954	BLCA
LINC00518	TFAP2A	KRT5	0.044488	BLCA
LINC00518	TFAP2A	ADRA2B	0.0397273	BLCA
LINC00466	FOXD3	CYFIP2	0.0247511	BLCA
LINC00466	FOXD3	NDRG1	0.0428607	BLCA
RP11-139K4.2	SOX2	PAX6	0.0385938	BLCA
RP11-139K4.1	SOX2	PAX6	0.0346728	BLCA
RP11-290F20.1	CEBPB	FURIN	0.0357891	BLCA
RP11-290F20.1	CEBPB	ADM	0.0457932	BLCA
RP11-290F20.1	CEBPB	SAA2	0.0388636	BLCA
RP11-290F20.1	CEBPB	SAA1	0.0443529	BLCA
RP11-397A16.2	TCF4	BCL2	0.00430008	BLCA
AC007392.4	MEIS1	AR	0.0122926	BLCA
RP11-335E6.3	FOXD3	CYFIP2	0.00412367	BLCA
RP11-335E6.3	FOXD3	CAPN6	0.00265106	BLCA
RP11-47I22.2	HIF1A	ENO1	0.0188117	BLCA
RP11-47I22.2	HIF1A	SLC2A1	0.0207434	BLCA
RP11-47I22.2	HIF1A	PFKFB3	0.0199212	BLCA
RP11-47I22.2	HIF1A	LDHA	0.00191292	BLCA
RP11-47I22.2	HIF1A	SERPINE1	0.0265377	BLCA
RP11-47I22.2	HIF1A	PGK1	0.00469278	BLCA
RP11-47I22.2	HIF1A	PLAU	0.0186653	BLCA
RP11-5P4.1	FOXD3	CAPN6	0.00901113	BLCA
RP11-335E6.4	FOXD3	CYFIP2	0.00696527	BLCA
RP11-335E6.4	FOXD3	NDRG1	0.046459	BLCA
RP11-290F20.2	CEBPB	FURIN	0.0438245	BLCA
RP11-290F20.2	CEBPB	ADM	0.0365598	BLCA
RP11-290F20.2	CEBPB	SAA2	0.0448149	BLCA
RP11-290F20.2	CEBPB	SAA1	0.0471552	BLCA
LINC00332	FOXO1	NLK	0.000883188	BRCA
LINC00332	FOXO1	ADIPOR1	5.17382e-06	BRCA
LINC00332	FOXO1	RAG1	0.0158948	BRCA
LINC00332	FOXO1	EGR1	1.11238e-05	BRCA
LINC01135	JUN	OXTR	0.0164659	BRCA
LINC01135	JUN	ABCB1	0.0139263	BRCA
LINC01135	JUN	FGF7	0.0291352	BRCA
LINC01135	JUN	MSR1	0.0111457	BRCA
LINC01135	JUN	PENK	0.0232872	BRCA
LINC01135	JUN	SOX7	0.022859	BRCA
RP11-195B3.1	KLF6	LAMA1	0.0228676	BRCA
RP11-195B3.1	KLF6	TXNIP	0.0357981	BRCA
RP11-195B3.1	KLF6	ATF3	0.0448459	BRCA
AF064858.7	ETS2	LCK	0.00882291	BRCA
AF064858.7	ETS2	TNC	0.0186755	BRCA
AF064858.7	ETS2	CDK1	0.0179035	BRCA
AF064858.7	ETS2	ERG	9.04462e-05	BRCA
AF064858.7	ETS2	ANGPT2	0.00216662	BRCA
AF064858.7	ETS2	MMP2	0.0179755	BRCA
AF064858.7	ETS2	VWF	0.00182695	BRCA
AF064858.7	ETS2	MDM2	0.0250088	BRCA
AF064858.7	ETS2	IL5	0.0208017	BRCA
AF064858.7	ETS2	EGR1	0.000834725	BRCA
RP11-627G18.4	GATA6	CYP11A1	0.0371488	BRCA
RP11-627G18.4	GATA6	APOA1	0.0347379	BRCA
RP11-627G18.4	GATA6	VWF	0.043827	BRCA
JAZF1-AS1	CREB5	TNFRSF11B	0.0216415	BRCA
JAZF1-AS1	CREB5	MAPKAPK3	9.82476e-07	BRCA
JAZF1-AS1	CREB5	RDX	6.73202e-07	BRCA
RP11-556H2.3	MAF	CCND2	0.00099592	BRCA
RP11-290F5.1	IRF2	IFNB1	0.0482227	BRCA
RP11-47I22.1	HIF1A	NT5E	0.00436557	BRCA
RP11-47I22.1	HIF1A	VIM	0.0127229	BRCA
RP11-47I22.1	HIF1A	TIMP2	0.0404797	BRCA
RP11-47I22.1	HIF1A	EGLN3	0.00400286	BRCA
RP11-47I22.1	HIF1A	CTGF	0.013347	BRCA
RP11-47I22.1	HIF1A	LOX	0.038466	BRCA
RP11-47I22.1	HIF1A	ARNT2	0.0157208	BRCA
RP11-47I22.1	HIF1A	TLR6	0.00847937	BRCA
RP11-47I22.1	HIF1A	TLR2	0.00445165	BRCA
RP11-272P10.2	NFIB	MBP	5.04969e-05	BRCA
RP11-525K10.1	MAF	CCND2	0.0289748	BRCA
RP11-51B23.3	TEAD1	MSLN	0.0356928	BRCA
RP11-472N13.2	ZEB1	BCL6	0.0294244	BRCA
RP11-522B15.3	NR2F2	POU5F1	0.0438579	BRCA
RP11-70J12.1	RFX3	IL5RA	0.0264091	BRCA
RP11-264E20.1	ETS1	CR1	0.0181639	BRCA
RP11-264E20.1	ETS1	VWF	0.000386067	BRCA
RP11-264E20.1	ETS1	ERG	4.28707e-05	BRCA
RP11-264E20.1	ETS1	TFAP2A	0.00418646	BRCA
RP11-264E20.1	ETS1	PLAU	0.0139531	BRCA
RP11-264E20.1	ETS1	CTSB	0.00906817	BRCA
RP11-264E20.1	ETS1	CTGF	0.0308093	BRCA
RP11-264E20.1	ETS1	FLI1	0.000609124	BRCA
RP11-264E20.1	ETS1	TGFBR2	0.000421229	BRCA
RP11-264E20.1	ETS1	GRPR	0.038597	BRCA
RP11-264E20.1	ETS1	TBXAS1	0.00842732	BRCA
RP11-264E20.1	ETS1	DUSP6	0.0050857	BRCA
RP11-264E20.1	ETS1	F13A1	0.0195773	BRCA
RP11-264E20.1	ETS1	WAS	0.00732357	BRCA
AC108025.2	SOX11	TUBB3	1.88838e-14	BRCA
RP11-71E19.2	KLF15	LRP5	1.77202e-09	BRCA
CTD-2232E5.2	MEF2C	JUN	4.26697e-06	BRCA
CTD-2232E5.2	MEF2C	MECP2	0.0149851	BRCA
CTD-2232E5.2	MEF2C	NR4A1	1.00247e-05	BRCA
RP11-145E17.2	RXRA	CYP3A4	0.0075566	BRCA
PVT1	MYC	CCNE1	0.00421926	BRCA
PVT1	MYC	NDRG1	0.0196362	BRCA
PVT1	MYC	CDCA7	1.12958e-05	BRCA
PVT1	MYC	CAD	0.00104156	BRCA
PVT1	MYC	HLA-C	0.0170611	BRCA
PVT1	MYC	HNRNPA1	5.99804e-05	BRCA
RP11-192P3.4	ZEB1	PKP3	5.96387e-11	BRCA
RP11-192P3.4	ZEB1	SPRR1B	0.00406886	BRCA
MYCNUN	MYCN	GRHL1	0.00101958	BRCA
MYCNUN	MYCN	ID2	0.00366537	BRCA
AF064858.10	ETS2	MYC	0.00604409	BRCA
AF064858.10	ETS2	TNC	0.00820302	BRCA
AF064858.10	ETS2	ICAM1	0.0002049	BRCA
AF064858.10	ETS2	CDK1	0.014647	BRCA
AF064858.10	ETS2	ANPEP	0.000358287	BRCA
AF064858.10	ETS2	ANGPT2	0.00106667	BRCA
AF064858.10	ETS2	MSR1	0.00520674	BRCA
AF064858.10	ETS2	APP	8.60131e-05	BRCA
AF064858.10	ETS2	FLI1	0.0108183	BRCA
AF064858.10	ETS2	CHRNE	0.0206826	BRCA
RP11-382A18.2	MYC	SFRP1	0.0227273	BRCA
RP11-382A18.2	MYC	ODC1	0.00530924	BRCA
RP11-382A18.2	MYC	CAD	0.00585709	BRCA
RP11-382A18.2	MYC	IPO7	0.0210945	BRCA
RP11-382A18.2	MYC	HNRNPA1	0.0095092	BRCA
RP11-382A18.2	MYC	SURF1	0.0125401	BRCA
RP11-382A18.2	MYC	PRODH	0.0252519	BRCA
RP11-798K3.4	SMAD3	MMP9	0.0156418	BRCA
RP11-798K3.4	SMAD3	CDKN1A	0.0198723	BRCA
RP11-798K3.4	SMAD3	EPO	0.0316439	BRCA
GATA6-AS1	GATA6	CYP11A1	0.047292	BRCA
GATA6-AS1	GATA6	APOA1	0.0203949	BRCA
GATA6-AS1	GATA6	DKK1	0.00363371	BRCA
AC107057.1	SOX11	TUBB3	3.4046e-05	BRCA
PITRM1-AS1	KLF6	CCND1	0.0238397	BRCA
PITRM1-AS1	KLF6	PTTG1	0.00535725	BRCA
RP5-955M13.4	NFATC2	CD3G	0.0170087	BRCA
RP11-440G5.2	NFIL3	APP	2.52341e-08	BRCA
RP11-440G5.2	NFIL3	PTGS2	0.0133323	BRCA
RP11-440G5.2	NFIL3	PGR	0.0484488	BRCA
KB-1732A1.1	KLF10	PTGS1	0.0324783	BRCA
KB-1732A1.1	KLF10	SERPINE1	0.0108434	BRCA
KB-1732A1.1	KLF10	FGFR1	3.9248e-05	BRCA
RP6-109B7.4	PPARA	TXNIP	2.85095e-05	BRCA
RP6-109B7.4	PPARA	CD36	1.13641e-05	BRCA
RP6-109B7.4	PPARA	MLYCD	0.0224151	BRCA
RP6-109B7.4	PPARA	IGFBP1	0.0145277	BRCA
RP6-109B7.4	PPARA	ACSL1	0.00216302	BRCA
RP6-109B7.4	PPARA	CYP1A1	0.00561192	BRCA
RP6-109B7.4	PPARA	G0S2	1.36309e-06	BRCA
RP6-109B7.4	PPARA	LPL	1.16237e-07	BRCA
RP6-109B7.4	PPARA	IL6R	0.00698041	BRCA
AP001044.2	ETS2	ICAM1	0.0103332	BRCA
AC107057.2	SOX11	SPAST	0.000149295	BRCA
AC107057.2	SOX11	TUBB3	7.14547e-18	BRCA
AC007461.2	SOX9	CEACAM1	2.09004e-21	BRCA
AC007461.2	SOX9	CDK4	0.0418217	BRCA
RP11-15M15.2	ZNF217	CDH1	0.00459091	BRCA
RP11-317L10.1	THRB	POR	0.00851666	BRCA
RP11-356O9.1	FOXA1	UGT2B15	1.54008e-05	BRCA
RP11-356O9.1	FOXA1	RPRM	6.52484e-05	BRCA
RP11-356O9.1	FOXA1	CCNG2	6.82211e-08	BRCA
RP11-356O9.1	FOXA1	ABCA1	0.0415547	BRCA
RP11-356O9.1	FOXA1	ESR1	9.59137e-13	BRCA
RP11-356O9.1	FOXA1	TFF1	1.59962e-11	BRCA
RP11-356O9.1	FOXA1	APOB	0.0217346	BRCA
RP11-356O9.1	FOXA1	AGR2	2.67276e-11	BRCA
RP11-542M13.3	IRF8	IL10	5.55423e-25	BRCA
RP11-542M13.3	IRF8	CFLAR	2.41095e-17	BRCA
RP11-542M13.3	IRF8	IL12A	4.46473e-06	BRCA
AF064858.11	ETS2	LCK	0.00210436	BRCA
AF064858.11	ETS2	TNC	0.000469928	BRCA
AF064858.11	ETS2	ICAM1	0.0217239	BRCA
AF064858.11	ETS2	CDK1	2.12815e-08	BRCA
AF064858.11	ETS2	MMP9	0.0226012	BRCA
AF064858.11	ETS2	ERG	8.98744e-11	BRCA
AF064858.11	ETS2	VWF	4.69175e-06	BRCA
AF064858.11	ETS2	APP	1.13588e-05	BRCA
AF064858.11	ETS2	MDM2	0.000282916	BRCA
AF064858.11	ETS2	IL5	0.0150039	BRCA
AF064858.11	ETS2	FLI1	7.09246e-11	BRCA
AF064858.11	ETS2	CHRNE	1.56108e-05	BRCA
AF064858.11	ETS2	EGR1	9.68555e-10	BRCA
AF064858.11	ETS2	MMP1	0.0480767	BRCA
AF064858.11	ETS2	CSF2	0.0463654	BRCA
RP11-295M18.2	HLX	PAK1	0.00114157	BRCA
RP11-798K3.3	SMAD3	MMP9	0.00559477	BRCA
SENCR	ETS1	SQSTM1	0.0114211	BRCA
SENCR	ETS1	HPGD	0.00307408	BRCA
SENCR	ETS1	CTSB	0.00051345	BRCA
SENCR	ETS1	CD6	6.11076e-18	BRCA
SENCR	ETS1	CTGF	1.35021e-18	BRCA
SENCR	ETS1	BAX	0.000242713	BRCA
SENCR	ETS1	PRL	0.00415669	BRCA
SENCR	ETS1	CSNK2B	0.00361315	BRCA
SENCR	ETS1	NDRG1	0.000834157	BRCA
SENCR	ETS1	IL2	3.9433e-17	BRCA
SENCR	ETS1	CD8A	3.0653e-17	BRCA
SENCR	ETS1	ITGB3	1.44522e-18	BRCA
SENCR	ETS1	TNFSF14	4.14753e-10	BRCA
SENCR	ETS1	FLT1	1.42389e-27	BRCA
SENCR	ETS1	TNC	6.60012e-06	BRCA
SENCR	ETS1	LCK	1.76399e-19	BRCA
SENCR	ETS1	IL2RB	1.0971e-09	BRCA
AC007403.3	MEIS1	ITGA9	0.0318045	BRCA
AC007392.3	MEIS1	PF4	0.00106431	BRCA
RP11-264E20.2	ETS1	PARP1	0.010417	BRCA
RP11-264E20.2	ETS1	VWF	0.03847	BRCA
RP11-264E20.2	ETS1	MDM2	0.0304037	BRCA
RP11-264E20.2	ETS1	ERG	0.0135905	BRCA
RP11-264E20.2	ETS1	TFAP2A	0.0438268	BRCA
RP11-264E20.2	ETS1	FLI1	0.0258608	BRCA
RP11-264E20.2	ETS1	ITGB3	0.00847914	BRCA
RP11-264E20.2	ETS1	WAS	0.0388931	BRCA
RP11-264E20.2	ETS1	MYB	0.0047533	BRCA
RP11-264E20.2	ETS1	IL2RB	0.015966	BRCA
RP11-293M10.6	FOS	FIGF	0.000765751	BRCA
RP11-293M10.6	FOS	CYP1A2	0.0482176	BRCA
RP11-293M10.6	FOS	OXTR	0.00460148	BRCA
RP11-293M10.6	FOS	HSPH1	0.00274437	BRCA
RP11-184A2.2	KLF6	ATF3	0.0239416	BRCA
RP11-346C20.3	ZFHX3	AFP	0.0104566	BRCA
RP4-794H19.1	JUN	EDN1	0.00101374	BRCA
RP4-794H19.1	JUN	MMP2	0.0278083	BRCA
RP4-794H19.1	JUN	CSTA	0.0441461	BRCA
RP4-794H19.1	JUN	LGALS3	0.00671704	BRCA
RP4-794H19.1	JUN	RARB	0.0312647	BRCA
RP4-794H19.1	JUN	F3	0.000873924	BRCA
RP4-794H19.1	JUN	IL6	0.000798956	BRCA
RP4-794H19.1	JUN	CDKN1A	0.0115025	BRCA
RP4-794H19.1	JUN	CDK5R1	0.0203454	BRCA
RP4-794H19.1	JUN	SLC19A1	0.0151097	BRCA
RP4-794H19.1	JUN	PTGS2	0.00690239	BRCA
RP4-794H19.1	JUN	FGF7	0.000833066	BRCA
RP4-794H19.1	JUN	APP	0.0137231	BRCA
RP4-794H19.1	JUN	ATF3	0.00674147	BRCA
RP4-794H19.1	JUN	FIGF	0.0460849	BRCA
RP4-794H19.1	JUN	APOM	0.0016921	BRCA
RP11-24I21.1	NR3C2	EGFR	4.39567e-06	BRCA
RP1-45I4.2	HIVEP2	HLA-E	0.020488	BRCA
RP11-473E2.4	RXRA	ABCB11	0.0485434	BRCA
RP11-473E2.4	RXRA	THBD	0.049914	BRCA
HOXD-AS1	HOXD3	ITGB3	0.0152122	BRCA
RP11-363D24.1	KLF4	VDR	0.0329308	BRCA
RP11-363D24.1	KLF4	KRT19	0.0126918	BRCA
KLF7-IT1	CREB1	PTGS2	0.0198333	BRCA
KLF7-IT1	CREB1	SLC19A1	1.41171e-06	BRCA
KLF7-IT1	CREB1	MC2R	0.0293071	BRCA
KLF7-IT1	CREB1	BCL2	9.85579e-06	BRCA
KLF7-IT1	CREB1	PLAT	0.00905603	BRCA
KLF7-IT1	CREB1	RRM2B	0.0208256	BRCA
KLF7-IT1	CREB1	ACACA	0.0131295	BRCA
KLF7-IT1	CREB1	NR4A3	0.048506	BRCA
KLF7-IT1	CREB1	PSEN1	0.00347377	BRCA
KLF7-IT1	CREB1	IL2	0.00632728	BRCA
KLF7-IT1	CREB1	GSK3B	3.73717e-05	BRCA
KLF7-IT1	CREB1	CASP8	0.00231311	BRCA
KLF7-IT1	CREB1	UXT	4.24046e-08	BRCA
KLF7-IT1	CREB1	ETV3	3.03264e-08	BRCA
KLF7-IT1	CREB1	GRPR	0.0277236	BRCA
KLF7-IT1	CREB1	HMOX1	0.00228548	BRCA
KLF7-IT1	CREB1	NF1	1.01686e-10	BRCA
RP1-290I10.3	TFAP2A	POLD2	0.0190182	BRCA
RP1-290I10.3	TFAP2A	CCNB1	0.0346145	BRCA
RP1-290I10.3	TFAP2A	NR3C1	0.0100087	BRCA
LINC00222	FOXO3	TXNIP	0.010433	BRCA
LINC00222	FOXO3	BCL2L11	0.0460982	BRCA
LINC00222	FOXO3	BIRC5	0.0203543	BRCA
RP11-157J24.2	FOXC1	FOXO1	0.0320958	BRCA
RP11-464C19.3	KLF6	CCND1	0.0428347	BRCA
RP11-464C19.3	KLF6	CDKN1A	0.0297123	BRCA
TEX41	ZEB2	CDH1	0.00978932	BRCA
TEX41	ZEB2	MEOX2	2.94378e-05	BRCA
RP11-57H14.3	TCF7L2	ACVRL1	0.0110009	BRCA
RP11-57H14.3	TCF7L2	PTGS2	0.0340603	BRCA
RP11-57H14.3	TCF7L2	SNAI2	0.000106583	BRCA
RP11-57H14.3	TCF7L2	CTNNB1	0.00884805	BRCA
AC093901.1	EN1	UTRN	0.0011026	BRCA
LINC00598	FOXO1	AR	0.00512475	BRCA
LINC00598	FOXO1	HYOU1	1.30811e-11	BRCA
LINC00598	FOXO1	EDN1	8.26016e-16	BRCA
LINC00598	FOXO1	TXNIP	5.14708e-40	BRCA
LINC00598	FOXO1	RAG1	4.26632e-13	BRCA
LINC00598	FOXO1	IL6	5.80369e-24	BRCA
LINC00598	FOXO1	IGFBP1	8.33768e-07	BRCA
LINC00598	FOXO1	ANGPT2	2.47467e-06	BRCA
LINC00598	FOXO1	KLF2	2.51549e-22	BRCA
LINC00598	FOXO1	PRL	0.0019078	BRCA
LINC00598	FOXO1	IRS2	3.94338e-16	BRCA
LINC00598	FOXO1	EGR1	5.92294e-33	BRCA
RP11-84E24.2	SOX9	CDKN1A	0.0395859	BRCA
RP4-753D10.3	FOXA2	SOX14	0.0417099	BRCA
RP11-702B10.2	ETS1	CXCR4	0.0430755	BRCA
RP11-702B10.2	ETS1	MMP3	0.0221122	BRCA
RP11-702B10.2	ETS1	TNC	0.0459416	BRCA
RP11-702B10.2	ETS1	CASP1	0.0324753	BRCA
RP11-116D17.2	TBX3	CDKN2A	0.0282513	BRCA
LINC00702	KLF6	LAMA1	0.000132267	BRCA
LINC00702	KLF6	TFPI2	0.00462137	BRCA
LINC00702	KLF6	DAPK2	0.0276095	BRCA
LINC00702	KLF6	ATF3	5.54111e-09	BRCA
AC005013.5	CREB5	DGKG	0.0272656	BRCA
PCAT1	MYC	CDK6	0.0439205	BRCA
PCAT1	MYC	CDCA7	0.041113	BRCA
AC005152.3	SOX9	SF1	0.0297808	BRCA
RP11-679B19.2	MAF	CCND2	1.19949e-15	BRCA
RP11-679B19.2	MAF	GCLC	0.045226	BRCA
RP11-57H14.4	TCF7L2	GATA3	4.90821e-06	BRCA
RP11-57H14.4	TCF7L2	STAT3	0.00221741	BRCA
RP11-57H14.4	TCF7L2	SNAI2	1.61751e-07	BRCA
RP11-57H14.4	TCF7L2	CTNNB1	4.24194e-06	BRCA
ARMC2-AS1	FOXO3	BCL2L11	0.000280272	BRCA
RP11-745O10.2	HMGA2	COL11A2	0.0453645	BRCA
CASC11	MYC	BMI1	2.70524e-05	BRCA
CASC11	MYC	HSPA4	0.000820322	BRCA
CASC11	MYC	ST3GAL3	3.88476e-05	BRCA
CASC11	MYC	SFRP1	8.01739e-10	BRCA
CASC11	MYC	ASS1	0.0347232	BRCA
CASC11	MYC	TLX1	0.0289281	BRCA
CASC11	MYC	MTDH	0.00172354	BRCA
CASC11	MYC	HNRNPA1	2.91824e-05	BRCA
CASC11	MYC	TFAM	0.0221848	BRCA
CASC11	MYC	PRODH	0.00724741	BRCA
LINC00511	SOX9	SF1	0.0214006	BRCA
LINC00511	SOX9	CEACAM1	9.46463e-14	BRCA
RP11-345M22.1	MAF	CCND2	5.53304e-11	BRCA
RP11-433J20.1	KLF6	TXNIP	0.0176005	BRCA
RP11-134D3.2	FOXL1	BMP4	0.00406248	BRCA
RP11-63G10.3	JUN	SMAD7	0.0415889	BRCA
RP11-63G10.3	JUN	ITGB8	0.0441533	BRCA
RP11-63G10.3	JUN	LDHA	0.0442377	BRCA
RP11-428L9.1	GATA3	IFNG	0.0019342	BRCA
RP11-428L9.1	GATA3	MUC1	7.4113e-06	BRCA
RP11-428L9.1	GATA3	IL12RB2	1.68328e-06	BRCA
RP11-428L9.1	GATA3	CDH3	1.47202e-08	BRCA
RP11-428L9.1	GATA3	FOXC2	2.39165e-05	BRCA
RP11-428L9.1	GATA3	CDH1	0.00544047	BRCA
RP11-428L9.1	GATA3	CD8B	9.97929e-05	BRCA
RP11-428L9.1	GATA3	CDX2	0.0477082	BRCA
RP11-428L9.1	GATA3	CHST4	8.50712e-05	BRCA
RP11-428L9.1	GATA3	CD40LG	0.00196638	BRCA
RP11-428L9.1	GATA3	EPOR	0.00108721	BRCA
RP11-428L9.1	GATA3	TCF7L2	7.27535e-05	BRCA
RP11-428L9.1	GATA3	FUT7	0.0024322	BRCA
RP11-428L9.1	GATA3	KLK1	8.7841e-05	BRCA
RP1-17K7.2	PAX6	FABP7	0.0240062	BRCA
RP1-17K7.2	PAX6	SIX3	0.00714946	BRCA
RP11-470E16.1	JUN	MMP2	0.00489784	BRCA
RP11-470E16.1	JUN	NAMPT	0.0385183	BRCA
RP11-470E16.1	JUN	RARB	0.0101822	BRCA
RP11-470E16.1	JUN	HEY1	0.0366021	BRCA
RP11-470E16.1	JUN	NOX5	0.0486706	BRCA
RP11-470E16.1	JUN	BATF3	0.00492713	BRCA
RP11-470E16.1	JUN	GSTP1	0.00282802	BRCA
RP11-470E16.1	JUN	MGP	0.0320915	BRCA
RP11-470E16.1	JUN	PTN	0.0037868	BRCA
RP11-470E16.1	JUN	FAS	0.00385697	BRCA
RP11-470E16.1	JUN	NGF	0.00167263	BRCA
RP11-472N13.3	ZEB1	BCL6	0.00049712	BRCA
RP11-472N13.3	ZEB1	PKP3	2.32142e-08	BRCA
RP11-472N13.3	ZEB1	EPCAM	0.00197598	BRCA
RP11-472N13.3	ZEB1	GRHL2	2.52779e-05	BRCA
RP11-513G11.4	HES1	CD4	0.00390956	BRCA
RP11-428C19.5	E2F8	E2F1	3.19355e-11	BRCA
RP11-542M13.2	IRF8	IL10	7.42637e-07	BRCA
RP11-542M13.2	IRF8	IL12A	0.00346586	BRCA
FENDRR	IRF8	IL10	0.0359037	BRCA
FENDRR	IRF8	CFLAR	0.0429215	BRCA
RP11-522B15.4	NR2F2	HEY1	0.0458695	BRCA
CTD-2171N6.1	TCF4	PTEN	0.0183375	BRCA
CTD-2171N6.1	TCF4	FST	7.49692e-07	BRCA
CTD-2171N6.1	TCF4	VIM	0.000167954	BRCA
RP11-32D16.1	EBF1	ATF5	1.20755e-05	BRCA
AP001042.1	ETS2	CDKN1A	0.0148782	BRCA
AF064858.6	ETS2	ICAM1	0.00785827	BRCA
AF064858.6	ETS2	ANGPT2	0.03023	BRCA
CTD-2622I13.3	PIAS4	VDR	0.0182508	BRCA
RP11-535A5.1	GATA6	DKK1	0.017443	BRCA
LINC01152	SOX9	CDKN1A	0.0139982	BRCA
LINC01152	SOX9	SF1	0.0456447	BRCA
RP11-298E9.5	KLF6	CCND1	0.0437939	BRCA
HOTTIP	HOXA11	HOXA10	2.68865e-07	BRCA
AF064858.8	ETS2	TNC	1.02903e-06	BRCA
AF064858.8	ETS2	ICAM1	1.20143e-07	BRCA
AF064858.8	ETS2	CDK1	1.179e-09	BRCA
AF064858.8	ETS2	ERG	4.16587e-23	BRCA
AF064858.8	ETS2	ANPEP	1.02041e-07	BRCA
AF064858.8	ETS2	ANGPT2	0.000157056	BRCA
AF064858.8	ETS2	TLR9	0.0413666	BRCA
AF064858.8	ETS2	MSR1	0.0142066	BRCA
AF064858.8	ETS2	MMP2	0.000541932	BRCA
AF064858.8	ETS2	VWF	4.44901e-16	BRCA
AF064858.8	ETS2	APP	5.96756e-09	BRCA
AF064858.8	ETS2	IL5	0.00260473	BRCA
AF064858.8	ETS2	FLI1	1.18362e-25	BRCA
AF064858.8	ETS2	EGR1	4.99414e-23	BRCA
AF064858.8	ETS2	CD163	0.00343995	BRCA
AF064858.8	ETS2	MMP1	0.0351581	BRCA
AF064858.8	ETS2	CSF2	0.00531361	BRCA
RP11-744N12.3	ETS1	SQSTM1	0.00471722	BRCA
RP11-744N12.3	ETS1	CSF2	0.0153102	BRCA
RP11-744N12.3	ETS1	VWF	0.0205601	BRCA
RP11-744N12.3	ETS1	ABCB1	0.0322184	BRCA
RP11-744N12.3	ETS1	ERG	0.00144499	BRCA
RP11-744N12.3	ETS1	TFAP2A	0.0132135	BRCA
RP11-744N12.3	ETS1	ATXN2	0.0355536	BRCA
RP11-744N12.3	ETS1	CD6	0.00155102	BRCA
RP11-744N12.3	ETS1	CTGF	0.00253975	BRCA
RP11-744N12.3	ETS1	TGFBR2	0.0099478	BRCA
RP11-744N12.3	ETS1	IL2	0.013141	BRCA
RP11-744N12.3	ETS1	CD8A	0.0189474	BRCA
RP11-744N12.3	ETS1	WAS	0.00939046	BRCA
RP11-744N12.3	ETS1	TNFSF14	0.00277779	BRCA
RP11-744N12.3	ETS1	TNC	0.0246192	BRCA
RP11-744N12.3	ETS1	LCK	0.00270754	BRCA
AC010729.2	SOX11	SPAST	0.00323969	BRCA
AC010729.2	SOX11	TUBB3	9.16241e-08	BRCA
RP11-134D3.1	FOXL1	BMP4	7.66405e-05	BRCA
RP11-324I22.4	CREM	ZAP70	0.0343843	BRCA
RP11-467C18.1	JUN	IL2	0.0409254	BRCA
RP11-467C18.1	JUN	NOS3	0.0279969	BRCA
RP11-467C18.1	JUN	LGALS3	0.0458764	BRCA
RP11-467C18.1	JUN	CYP19A1	0.0476278	BRCA
RP11-467C18.1	JUN	SLC19A1	0.0148822	BRCA
RP11-467C18.1	JUN	MGP	0.0253817	BRCA
RP11-467C18.1	JUN	CSF1	0.0472538	BRCA
RP11-467C18.1	JUN	MMP1	0.0245823	BRCA
RP11-467C18.1	JUN	LDHA	0.00506443	BRCA
RP11-44N11.3	ZHX2	AFP	0.0313155	BRCA
RP11-145M4.3	JUN	ELN	0.0272884	BRCA
RP11-145M4.3	JUN	CDK5R1	0.0138407	BRCA
RP11-145M4.3	JUN	CTGF	0.00272574	BRCA
RP11-145M4.3	JUN	ALOX12	0.0189272	BRCA
RP11-145M4.3	JUN	TNC	0.0232921	BRCA
RP11-145M4.3	JUN	TXN	0.00903451	BRCA
RP5-823G15.5	ZNF217	CDH1	0.000172428	BRCA
RP11-44N11.2	ZHX2	HNF1A	0.000447789	BRCA
RP11-44N11.2	ZHX2	AFP	0.0416033	BRCA
RP3-404K8.2	SOX4	HDAC8	0.0128907	BRCA
RP5-1112F19.2	SALL4	ZEB1	0.0145558	BRCA
CTD-2091N23.1	NR2F1	APOB	0.0176151	BRCA
RP11-290F20.3	CEBPB	PCK2	0.00267775	BRCA
RP11-290F20.3	CEBPB	TOP1	0.0248749	BRCA
RP11-290F20.3	CEBPB	MMP1	0.000813561	BRCA
RP11-290F20.3	CEBPB	CSH1	0.0407358	BRCA
RP11-290F20.3	CEBPB	PRL	0.0271213	BRCA
RP11-290F20.3	CEBPB	CRP	0.0173408	BRCA
RP11-290F20.3	CEBPB	GDF15	0.00162606	BRCA
RP11-84D1.2	RUNX3	CCND1	0.0388903	BRCA
RP11-84D1.2	RUNX3	CD6	0.000167567	BRCA
RP11-84D1.2	RUNX3	MYC	0.0408063	BRCA
RP11-84D1.2	RUNX3	DNASE1	0.0212137	BRCA
RP11-84D1.2	RUNX3	CFLAR	0.043285	BRCA
RP11-84D1.2	RUNX3	CASP2	0.0379208	BRCA
RP11-84D1.2	RUNX3	ICAM3	0.0363198	BRCA
RP11-84D1.2	RUNX3	MMP9	0.0326921	BRCA
AC113608.1	MYCN	ID2	0.0204562	BRCA
AC113608.1	MYCN	GRHL1	0.0429454	BRCA
AC113608.1	MYCN	MCM7	0.0220999	BRCA
RP11-408A13.4	NFIB	MBP	0.000797777	BRCA
AC142119.1	MYCN	ID2	4.15095e-07	BRCA
AC142119.1	MYCN	GRHL1	5.8068e-06	BRCA
AC142119.1	MYCN	MCM8	0.00544484	BRCA
AC142119.1	MYCN	CLU	0.00299572	BRCA
AC142119.1	MYCN	HDAC2	0.0012932	BRCA
LINC01105	SOX11	TUBB3	8.72112e-09	BRCA
RP11-686D16.1	ID4	BRCA1	4.36159e-05	BRCA
RP11-798K3.2	SMAD3	SMAD7	0.0030876	BRCA
RP11-524C21.2	SOX4	HDAC8	0.0105895	BRCA
RP11-524C21.2	SOX4	AXIN2	0.0283509	BRCA
AC106900.6	SP3	OPRM1	0.0101576	BRCA
AC106900.6	SP3	MAT2A	0.0158895	BRCA
AC106900.6	SP3	CETP	0.0170942	BRCA
AC106900.6	SP3	EAPP	0.0152628	BRCA
RP11-162N7.1	TBX5	GJA5	0.014749	BRCA
CTC-498M16.4	MEF2C	JUN	0.00520587	BRCA
CASC8	MYC	HLA-E	0.0258553	BRCA
CASC8	MYC	NOL7	0.0403036	BRCA
CASC8	MYC	PRODH	0.039138	BRCA
CASC8	MYC	MME	0.000409893	BRCA
CASC8	MYC	TFAM	0.0413525	BRCA
CASC8	MYC	ST3GAL3	0.0289712	BRCA
CASC8	MYC	ATF3	1.09705e-05	BRCA
CASC8	MYC	IL6	0.000102635	BRCA
CASC8	MYC	HNRNPA1	0.000257912	BRCA
CASC8	MYC	EBNA1BP2	0.0365027	BRCA
AC007879.7	CREB1	GABPA	4.9553e-07	BRCA
AC007879.7	CREB1	NMNAT2	0.0330565	BRCA
AC007879.7	CREB1	BCL2	0.00573092	BRCA
AC007879.7	CREB1	ETV3	0.00392294	BRCA
AC007879.7	CREB1	TH	0.0459144	BRCA
AC007879.7	CREB1	CASP8	0.00247873	BRCA
AC007879.7	CREB1	SLC39A1	0.00416844	BRCA
AC007879.7	CREB1	HMOX1	0.0443066	BRCA
AC007879.7	CREB1	CYP11B1	0.0118814	BRCA
AC007879.7	CREB1	NRF1	6.47716e-05	BRCA
AC007879.7	CREB1	ADRA1A	0.0212773	BRCA
AC007879.7	CREB1	AR	0.0251049	BRCA
LINC00466	FOXD3	MITF	0.00235672	BRCA
AC007879.1	CREB1	PPP2R2B	0.0396454	BRCA
AC007879.1	CREB1	NRF1	0.035667	BRCA
LINC00392	KLF5	CCND1	0.0102925	BRCA
LINC00392	KLF5	CXCR4	0.0177196	BRCA
LINC00392	KLF5	HIF1A	0.0492101	BRCA
RP11-439L18.2	HIVEP2	HLA-E	9.89988e-07	BRCA
AC114788.2	TWIST2	ICAM1	0.00248057	BRCA
AC114788.2	TWIST2	AKR1C2	1.58892e-10	BRCA
AC114788.2	TWIST2	MYB	1.23406e-07	BRCA
AC114788.2	TWIST2	MMP2	7.11818e-09	BRCA
AC114788.2	TWIST2	ITGB1	1.9232e-08	BRCA
AC114788.2	TWIST2	SRPX	3.13844e-16	BRCA
AC114788.2	TWIST2	ILK	0.000614083	BRCA
CTC-436K13.5	EBF1	ATF5	0.0091571	BRCA
RP11-396O20.2	SOX6	CTNNB1	0.0305907	BRCA
RP11-396O20.2	SOX6	CCND1	0.0002299	BRCA
RP4-799D16.1	RUNX3	CCND1	0.00106754	BRCA
RP4-799D16.1	RUNX3	CD6	2.20812e-11	BRCA
RP4-799D16.1	RUNX3	CFLAR	1.71867e-06	BRCA
RP4-799D16.1	RUNX3	CASP2	0.0463571	BRCA
RP4-799D16.1	RUNX3	ICAM3	1.28766e-05	BRCA
RP11-290F20.1	CEBPB	GNLY	4.18816e-07	BRCA
RP11-290F20.1	CEBPB	BCL2L1	0.00310942	BRCA
RP11-290F20.1	CEBPB	ADM	3.03166e-05	BRCA
RP11-290F20.1	CEBPB	HSF1	0.0274874	BRCA
RP11-290F20.1	CEBPB	IL1B	3.50136e-05	BRCA
RP11-290F20.1	CEBPB	DDIT3	1.30346e-05	BRCA
RP11-290F20.1	CEBPB	TNF	2.69003e-06	BRCA
RP11-290F20.1	CEBPB	IL10	0.0245453	BRCA
RP11-290F20.1	CEBPB	ASNS	6.46567e-05	BRCA
RP11-290F20.1	CEBPB	CRP	0.0327116	BRCA
RP11-290F20.1	CEBPB	GADD45G	0.000326711	BRCA
RP11-290F20.1	CEBPB	TFF3	6.91983e-07	BRCA
RP11-290F20.1	CEBPB	PTPN13	0.000167244	BRCA
RP11-397A16.2	TCF4	VEGFA	3.7802e-05	BRCA
RP11-397A16.2	TCF4	NOTUM	0.0395493	BRCA
RP11-397A16.2	TCF4	FST	3.06665e-14	BRCA
RP11-397A16.2	TCF4	SKP2	0.00265236	BRCA
RP11-397A16.2	TCF4	PTEN	1.14194e-24	BRCA
RP11-397A16.2	TCF4	BCL2	0.000443847	BRCA
RP11-397A16.2	TCF4	LGR5	0.0416586	BRCA
AC010145.4	MYCN	MCM7	0.0406963	BRCA
RP11-345M22.3	MAF	ITGB7	0.0268645	BRCA
RP11-345M22.3	MAF	CCND2	8.54984e-12	BRCA
RP11-172E9.2	FOXO1	EDN1	3.42229e-12	BRCA
RP11-172E9.2	FOXO1	IGFBP1	0.00113568	BRCA
RP11-172E9.2	FOXO1	RAG1	5.95039e-13	BRCA
RP11-172E9.2	FOXO1	ANGPT2	7.21e-05	BRCA
RP11-475B2.1	HAND2	GATA4	0.0168785	BRCA
CTD-3010D24.3	SOX9	CDK4	0.0376937	BRCA
CTD-3010D24.3	SOX9	CDKN1A	0.0184374	BRCA
RP11-222N13.1	SOX6	CCND1	0.0487711	BRCA
RP11-421L10.1	HLX	PAK1	0.019663	BRCA
RP4-644L1.2	MAFB	CCND2	5.35151e-05	BRCA
RP11-16B9.1	RORA	TUBA1B	0.00142637	BRCA
RP11-16B9.1	RORA	E2F1	0.00926638	BRCA
AC113618.1	TWIST2	CDH1	0.0496671	BRCA
RP11-47I22.2	HIF1A	ASS1	0.000644444	BRCA
RP11-47I22.2	HIF1A	TLR2	2.2096e-05	BRCA
RP11-47I22.2	HIF1A	TFRC	0.0328664	BRCA
RP11-47I22.2	HIF1A	EGLN3	0.00181229	BRCA
RP11-47I22.2	HIF1A	BNIP3	0.0366507	BRCA
RP11-47I22.2	HIF1A	CXCR4	0.0325179	BRCA
RP11-47I22.2	HIF1A	HBEGF	0.0323457	BRCA
RP11-47I22.2	HIF1A	TLR6	0.0126259	BRCA
RP11-47I22.2	HIF1A	ARNT2	0.012303	BRCA
RP11-47I22.2	HIF1A	LDHA	0.00256538	BRCA
RP11-47I22.2	HIF1A	GAPDH	0.0105179	BRCA
RP11-47I22.2	HIF1A	ITGB2	0.00190989	BRCA
RP11-47I22.2	HIF1A	CCR7	0.0115677	BRCA
RP11-47I22.2	HIF1A	PIK3CA	0.0305805	BRCA
RP11-47I22.2	HIF1A	ALOX5AP	0.0125082	BRCA
RP11-47I22.2	HIF1A	AGTR1	0.000350889	BRCA
RP11-47I22.2	HIF1A	STAT3	0.0334712	BRCA
RP11-47I22.2	HIF1A	PGK1	0.00823233	BRCA
RP11-47I22.2	HIF1A	XPC	0.0023859	BRCA
RP11-47I22.2	HIF1A	EGLN1	0.000539687	BRCA
RP11-47I22.2	HIF1A	CCND1	0.00109819	BRCA
RP11-47I22.2	HIF1A	PLAU	0.00465582	BRCA
RP11-507B12.1	RORA	TUBA1B	0.0294912	BRCA
RP11-563M4.1	NR3C2	CD40	0.0073748	BRCA
RP11-57A1.1	SOX9	SF1	0.00744664	BRCA
RP11-567M16.3	NFATC1	ICAM1	0.0234666	BRCA
AC010745.4	MYCN	SKP2	0.0195221	BRCA
AC074391.1	MEIS1	ITGA9	0.00164047	BRCA
RP11-221N13.2	HMGA2	COL11A2	0.00856476	BRCA
RP11-345M22.2	MAF	CCND2	1.99566e-13	BRCA
LINC00583	NFIB	MBP	0.0114941	BRCA
CASC15	SOX4	HDAC8	0.00251774	BRCA
CASC15	SOX4	DHX9	5.23959e-06	BRCA
LINC00536	TRPS1	RUNX2	0.000459901	BRCA
RP5-1031J8.1	MAFB	CCND2	0.0285452	BRCA
AC130710.1	MYCN	ID2	3.49797e-08	BRCA
AC130710.1	MYCN	MCM8	0.000368429	BRCA
AC130710.1	MYCN	CLU	0.0222671	BRCA
RP11-290F20.2	CEBPB	GNLY	1.30175e-06	BRCA
RP11-290F20.2	CEBPB	BCL2L1	0.00509658	BRCA
RP11-290F20.2	CEBPB	HSF1	0.00464173	BRCA
RP11-290F20.2	CEBPB	IL1B	5.30641e-06	BRCA
RP11-290F20.2	CEBPB	DDIT3	6.78807e-05	BRCA
RP11-290F20.2	CEBPB	IL10	0.0185781	BRCA
RP11-290F20.2	CEBPB	ASNS	3.61669e-05	BRCA
RP11-290F20.2	CEBPB	CRP	0.0452634	BRCA
RP11-290F20.2	CEBPB	GADD45G	0.00055933	BRCA
RP11-290F20.2	CEBPB	INSR	0.0011904	BRCA
RP11-290F20.2	CEBPB	TFF3	1.08597e-07	BRCA
RP11-290F20.2	CEBPB	PTPN13	0.0010023	BRCA
RP11-338L18.1	SOX2	TUBB3	0.0411006	HNSC
RP11-338L18.1	SOX2	RHO	0.0215849	HNSC
RP11-290F5.1	IRF2	ERAP2	0.00409242	HNSC
RP11-290F5.1	IRF2	IFNGR1	0.034843	HNSC
RP11-272P10.2	NFIB	CDKN1A	0.0190261	HNSC
RP11-472N13.2	ZEB1	PKP3	0.0461819	HNSC
RP11-472N13.2	ZEB1	SPRR1B	0.0377535	HNSC
RP3-322G13.5	GZF1	HOXA10	0.00451977	HNSC
RP11-522B15.3	NR2F2	HEY2	1.66232e-06	HNSC
RP11-522B15.3	NR2F2	HEY1	0.000873733	HNSC
RP11-522B15.3	NR2F2	TFAP2A	0.024268	HNSC
RP11-264E20.1	ETS1	PARP1	0.0438755	HNSC
RP11-264E20.1	ETS1	RHOC	0.00155937	HNSC
RP11-264E20.1	ETS1	CR1	0.00129351	HNSC
RP11-264E20.1	ETS1	FOXD1	0.000546452	HNSC
RP11-264E20.1	ETS1	CXCR4	0.00521781	HNSC
RP11-264E20.1	ETS1	CSF3R	6.17864e-05	HNSC
RP11-264E20.1	ETS1	ECE1	0.00679179	HNSC
RP11-264E20.1	ETS1	CTGF	0.000482075	HNSC
RP11-264E20.1	ETS1	FLI1	4.42194e-05	HNSC
RP11-264E20.1	ETS1	BMP4	0.0292698	HNSC
RP11-264E20.1	ETS1	TGFBR2	3.53537e-05	HNSC
RP11-264E20.1	ETS1	TBXAS1	0.00300621	HNSC
RP11-264E20.1	ETS1	DUSP6	0.00794831	HNSC
RP11-264E20.1	ETS1	WAS	0.0185581	HNSC
RP11-264E20.1	ETS1	C11orf30	0.00688365	HNSC
RP11-264E20.1	ETS1	PTHLH	0.011635	HNSC
RP11-264E20.1	ETS1	LCK	0.0229373	HNSC
RP11-264E20.1	ETS1	MGAT5	0.00492879	HNSC
RP11-264E20.1	ETS1	IL2RB	0.00921514	HNSC
RP11-264E20.1	ETS1	KIAA1524	0.00554216	HNSC
RP11-327J17.1	NR2F2	PPARA	0.00898946	HNSC
RP11-327J17.1	NR2F2	HEY1	0.00474938	HNSC
CTD-2232E5.2	MEF2C	VEGFA	0.0293654	HNSC
CTD-2232E5.2	MEF2C	NR4A1	0.0381198	HNSC
PVT1	MYC	CHEK1	0.0404536	HNSC
PVT1	MYC	PGK1	0.00589954	HNSC
PVT1	MYC	NDRG1	0.0435471	HNSC
PVT1	MYC	CCND1	0.0394927	HNSC
PVT1	MYC	ODC1	0.0466651	HNSC
PVT1	MYC	DKK1	0.0235999	HNSC
PVT1	MYC	ATF3	0.0151353	HNSC
MYCNUN	MYCN	CD44	0.00820509	HNSC
MYCNUN	MYCN	CIITA	0.00244542	HNSC
MYCNUN	MYCN	ABCB1	0.000143245	HNSC
MYCNUN	MYCN	TP53INP1	0.00370188	HNSC
RP11-4G2.1	NR2F2	TFAP2A	0.029299	HNSC
RP11-460N16.1	MITF	TYRP1	0.0382209	HNSC
RP11-27N21.3	HEY1	GATA6	0.000115524	HNSC
RP11-27N21.3	HEY1	GATA4	0.022296	HNSC
RP11-27N21.3	HEY1	ACTA2	3.76179e-06	HNSC
AF064858.10	ETS2	MYC	0.0268718	HNSC
AF064858.10	ETS2	CDK1	0.0240167	HNSC
AF064858.10	ETS2	CDKN1A	0.000902539	HNSC
AF064858.10	ETS2	PDE7A	0.00484407	HNSC
RP11-284P20.3	NFIB	WFDC2	0.0146933	HNSC
GATA6-AS1	GATA6	DAB2	5.28006e-05	HNSC
AC007879.6	KLF7	SLC13A4	0.00193062	HNSC
AC007879.5	KLF7	SLC13A4	0.00323523	HNSC
RP11-327J17.2	NR2F2	HEY1	0.0272181	HNSC
RP11-735G4.1	HEY2	ACTA2	4.56694e-05	HNSC
KB-1732A1.1	KLF10	ITGAD	0.00340506	HNSC
KB-1732A1.1	KLF10	STMN1	0.0338478	HNSC
AC007879.2	CREB1	TRH	0.0246806	HNSC
AC007879.2	CREB1	LAPTM4B	0.0224368	HNSC
AC007879.2	CREB1	STMN1	0.00583598	HNSC
AC007879.2	CREB1	NMNAT2	0.00892794	HNSC
RP6-109B7.4	PPARA	PLIN2	0.0387004	HNSC
RP6-109B7.4	PPARA	SREBF2	0.0296659	HNSC
AP001044.2	ETS2	CDKN1A	5.95559e-05	HNSC
AC092669.3	MEIS1	AR	0.0109604	HNSC
AC007461.2	SOX9	HES1	0.0249023	HNSC
RP11-317L10.1	THRB	POR	0.0333702	HNSC
RP11-356O9.1	FOXA1	KRT7	0.0219779	HNSC
RP11-356O9.1	FOXA1	RET	0.0026522	HNSC
RP11-356O9.1	FOXA1	BCL2	0.000448045	HNSC
RP11-356O9.1	FOXA1	RPRM	0.0109239	HNSC
RP11-356O9.1	FOXA1	ESR1	0.00770326	HNSC
RP11-356O9.1	FOXA1	BRCA1	0.0257581	HNSC
RP11-356O9.1	FOXA1	CFTR	0.000645097	HNSC
RP11-356O9.1	FOXA1	AGR2	3.1942e-08	HNSC
RP11-542M13.3	IRF8	TLR3	5.77536e-06	HNSC
RP11-542M13.3	IRF8	CFLAR	0.00119892	HNSC
AF064858.11	ETS2	CDK1	0.0218388	HNSC
AF064858.11	ETS2	CDKN1A	0.000371212	HNSC
AF064858.11	ETS2	ERG	0.0284782	HNSC
AF064858.11	ETS2	VWF	0.0465247	HNSC
RP11-360O19.4	TFAP2A	CGB	0.0461363	HNSC
RP11-360O19.4	TFAP2A	CD82	0.0210504	HNSC
RP11-360O19.4	TFAP2A	KIT	0.0490323	HNSC
RP11-360O19.4	TFAP2A	IGFBP5	0.0275219	HNSC
RP11-360O19.4	TFAP2A	HMOX1	0.0423287	HNSC
RP11-360O19.4	TFAP2A	CYP11A1	0.0440571	HNSC
RP11-284F21.8	MEF2D	ATM	0.0072939	HNSC
SENCR	ETS1	RHOC	0.000659724	HNSC
SENCR	ETS1	FOXD1	0.0100333	HNSC
SENCR	ETS1	HPGD	0.0276524	HNSC
SENCR	ETS1	PLAU	0.00400305	HNSC
SENCR	ETS1	CTSB	0.0251762	HNSC
SENCR	ETS1	CD6	3.40675e-06	HNSC
SENCR	ETS1	BAX	0.0160185	HNSC
SENCR	ETS1	MUC4	0.00191861	HNSC
SENCR	ETS1	IL2	0.00413324	HNSC
SENCR	ETS1	DUSP6	0.000188271	HNSC
SENCR	ETS1	MMP3	0.0406603	HNSC
SENCR	ETS1	TNFSF14	0.00690348	HNSC
SENCR	ETS1	FLT1	2.47774e-07	HNSC
SENCR	ETS1	COL1A1	2.35446e-07	HNSC
SENCR	ETS1	MMP9	2.39973e-06	HNSC
SENCR	ETS1	ANGPT2	3.38553e-05	HNSC
SENCR	ETS1	MMP13	6.51014e-05	HNSC
SENCR	ETS1	LCK	8.86004e-07	HNSC
RP1-80N2.2	RREB1	SLC39A3	0.0380893	HNSC
RP11-264E20.2	ETS1	PARP1	0.034231	HNSC
RP11-264E20.2	ETS1	MMP1	0.00434196	HNSC
RP11-264E20.2	ETS1	CSF2	0.0137189	HNSC
RP11-264E20.2	ETS1	FOXD1	0.00639678	HNSC
RP11-264E20.2	ETS1	CXCR4	0.0379541	HNSC
RP11-264E20.2	ETS1	ECE1	0.0291766	HNSC
RP11-264E20.2	ETS1	BAX	0.0241933	HNSC
RP11-264E20.2	ETS1	MUC4	0.0023867	HNSC
RP11-264E20.2	ETS1	TGFBR2	0.00613774	HNSC
RP11-264E20.2	ETS1	DUSP6	0.0122302	HNSC
RP11-264E20.2	ETS1	MMP3	0.00298452	HNSC
RP11-264E20.2	ETS1	ITGB3	0.00400245	HNSC
RP11-264E20.2	ETS1	WAS	0.0169424	HNSC
RP11-264E20.2	ETS1	TNC	0.00403201	HNSC
RP11-264E20.2	ETS1	PTHLH	0.00557855	HNSC
RP11-264E20.2	ETS1	MMP13	0.00745015	HNSC
RP11-264E20.2	ETS1	LCK	0.0287012	HNSC
RP11-264E20.2	ETS1	MGAT5	0.0234069	HNSC
RP11-264E20.2	ETS1	IL2RB	0.0106932	HNSC
RP11-184A2.2	KLF6	CDKN1A	0.0135885	HNSC
RP4-794H19.1	JUN	ETS2	0.00192568	HNSC
RPL34-AS1	LEF1	NRCAM	0.0236042	HNSC
RPL34-AS1	LEF1	CTLA4	0.0118702	HNSC
RP11-146I2.1	JARID2	MYH6	0.0459073	HNSC
RP11-702B10.1	ETS1	RHOC	0.0237397	HNSC
RP11-702B10.1	ETS1	MMP1	0.0286879	HNSC
RP11-702B10.1	ETS1	FOXD1	0.0456329	HNSC
RP11-702B10.1	ETS1	PLAU	0.0295294	HNSC
RP11-702B10.1	ETS1	MUC4	0.0337176	HNSC
RP11-702B10.1	ETS1	MMP3	0.039611	HNSC
RP11-702B10.1	ETS1	ANGPT2	0.0468301	HNSC
RP11-702B10.1	ETS1	MMP13	0.0299004	HNSC
RP11-702B10.1	ETS1	CASP1	0.0307474	HNSC
RP11-434C1.2	ETV6	BBC3	0.00113077	HNSC
RP11-434C1.2	ETV6	IGFBP5	0.0135775	HNSC
RP11-567M16.1	NFATC1	ICAM1	0.0405208	HNSC
RP11-416O18.1	SOX2	PAX6	0.00218596	HNSC
RP11-416O18.1	SOX2	ABCC6	0.0142894	HNSC
RP11-416O18.1	SOX2	ABCC3	0.0272987	HNSC
RP11-416O18.1	SOX2	SEMA6A	0.0349156	HNSC
RP11-416O18.1	SOX2	L1TD1	0.0225058	HNSC
RP11-416O18.1	SOX2	RHO	0.00736855	HNSC
AC007879.1	KLF7	SLC13A4	0.0336115	HNSC
RP3-322G13.7	GZF1	HOXA10	0.000531489	HNSC
AC018866.1	GLI2	FAS	0.0092454	HNSC
AC018866.1	GLI2	WNT2B	0.000143365	HNSC
AC018866.1	GLI2	FOXE1	0.00198712	HNSC
RP11-363D24.1	KLF4	ZNF750	0.0216209	HNSC
RP11-363D24.1	KLF4	CD14	0.0319988	HNSC
RP11-363D24.1	KLF4	MMP2	0.00723048	HNSC
RP11-363D24.1	KLF4	IFITM3	0.0487458	HNSC
RP11-805I24.4	IRF8	CD68	0.0448229	HNSC
RP11-805I24.4	IRF8	CFLAR	0.0142473	HNSC
KLF7-IT1	CREB1	SLC20A1	0.0323401	HNSC
KLF7-IT1	CREB1	ACACA	0.0155808	HNSC
KLF7-IT1	CREB1	ETV3	0.0304141	HNSC
RP1-290I10.3	TFAP2A	APP	0.0273085	HNSC
RP1-290I10.3	TFAP2A	OAT	0.0178438	HNSC
RP1-290I10.3	TFAP2A	FOXA1	0.0245293	HNSC
LINC00222	FOXO3	PIK3CA	0.000148667	HNSC
LINC00222	FOXO3	BCL6	2.52173e-05	HNSC
LINC00222	FOXO3	BCL2L11	0.00153568	HNSC
RP11-221N13.4	HMGA2	IGF2BP2	1.49544e-06	HNSC
RP11-236L14.1	NR2F2	PPARA	0.00691816	HNSC
RP11-221N13.3	HMGA2	IGF2BP2	8.90747e-21	HNSC
RP11-57H14.3	TCF7L2	HECA	0.0274903	HNSC
LINC00598	FOXO1	TNFSF10	0.0234464	HNSC
LINC00598	FOXO1	CXCR4	0.00477153	HNSC
LINC00598	FOXO1	ANGPT2	0.028889	HNSC
LINC00598	FOXO1	IRS2	0.00502049	HNSC
RP11-84E24.2	SOX9	HES1	0.0323842	HNSC
RP11-514D23.3	IRF8	IL10	0.0196273	HNSC
RP11-702B10.2	ETS1	ANPEP	0.0400515	HNSC
RP11-702B10.2	ETS1	PLAU	0.0383505	HNSC
RP11-702B10.2	ETS1	MUC4	0.0266149	HNSC
RP11-702B10.2	ETS1	TBXAS1	0.0423032	HNSC
RP11-702B10.2	ETS1	TNC	0.0489198	HNSC
RP11-702B10.2	ETS1	PTHLH	0.0402737	HNSC
RP11-702B10.2	ETS1	MMP13	0.0292269	HNSC
RP11-702B10.2	ETS1	TBXA2R	0.0339047	HNSC
RP11-567M16.2	NFATC1	CD3G	0.0201819	HNSC
RP11-567M16.2	NFATC1	ICAM1	0.0075037	HNSC
PCAT1	MYC	CDK6	0.0236508	HNSC
PCAT1	MYC	EBNA1BP2	0.044572	HNSC
PCAT1	MYC	MTDH	0.0075591	HNSC
AC005152.3	SOX9	HES1	0.0270801	HNSC
RP6-109B7.2	PPARA	SREBF2	0.0145278	HNSC
RP6-109B7.2	PPARA	STAT5A	0.0122412	HNSC
RP11-111D3.2	POU3F2	PDE5A	0.0127318	HNSC
RP11-111D3.2	POU3F2	PAX3	0.00759756	HNSC
AP001434.2	ERG	KCNN2	0.0184963	HNSC
CASC11	MYC	CHEK1	0.0449734	HNSC
CASC11	MYC	EBNA1BP2	0.00316083	HNSC
CASC11	MYC	FASLG	0.028811	HNSC
CASC11	MYC	MTDH	0.00545277	HNSC
CASC11	MYC	TFAM	0.0442766	HNSC
RP11-63G10.3	JUN	CDKN1A	0.0312662	HNSC
RP11-472N13.3	ZEB1	AR	0.00370995	HNSC
RP11-472N13.3	ZEB1	CDH1	0.000553761	HNSC
AC005019.3	ETV1	CAT	0.0330482	HNSC
RP11-15M15.1	ZNF217	CDH1	0.029781	HNSC
RP11-428C19.5	E2F8	E2F1	0.00388833	HNSC
RP11-184A2.3	KLF6	CDKN1A	0.000166369	HNSC
RP11-542M13.2	IRF8	TLR3	0.000179564	HNSC
RP11-542M13.2	IRF8	IL10	1.24924e-08	HNSC
RP11-542M13.2	IRF8	TLR4	7.24409e-07	HNSC
RP11-542M13.2	IRF8	CFLAR	0.000150523	HNSC
RP11-300E4.2	HNF4G	CYP2D6	0.0172871	HNSC
AC007879.4	KLF7	SLC13A4	0.00104891	HNSC
FENDRR	IRF8	CYBB	8.86849e-05	HNSC
FENDRR	IRF8	IL10	0.000108281	HNSC
FENDRR	IRF8	TLR4	0.000240596	HNSC
FENDRR	IRF8	CFLAR	0.00992783	HNSC
RP11-522B15.4	NR2F2	HEY2	0.000265951	HNSC
RP11-522B15.4	NR2F2	HEY1	0.0326197	HNSC
AC099344.2	E2F6	APAF1	0.0498604	HNSC
CTD-2171N6.1	TCF4	PTEN	0.00527702	HNSC
CTD-2171N6.1	TCF4	MITF	0.00678459	HNSC
CTD-2171N6.1	TCF4	MYC	0.00721928	HNSC
CTD-2171N6.1	TCF4	LGR5	8.76428e-06	HNSC
CTD-2171N6.1	TCF4	CNTNAP2	0.0374049	HNSC
AP001042.1	ETS2	CDKN1A	0.0217619	HNSC
AP001042.1	ETS2	ERG	0.049154	HNSC
RP5-1119O21.2	GATA3	IL10	0.0161352	HNSC
RP11-290F5.2	IRF2	CXCR4	0.000112911	HNSC
RP11-290F5.2	IRF2	CIITA	0.00130537	HNSC
AF064858.6	ETS2	CDKN1A	0.0394762	HNSC
AC007879.3	KLF7	SLC13A4	0.016555	HNSC
RP11-26J3.3	HEY1	GATA6	0.0299747	HNSC
RP11-26J3.3	HEY1	GATA4	0.00696662	HNSC
RP11-535A5.1	GATA6	DAB2	0.000491864	HNSC
CTD-2532K18.2	MSX2	BCL2	8.4685e-05	HNSC
CTD-2532K18.2	MSX2	IBSP	0.0497692	HNSC
LINC01152	SOX9	SOX10	0.0470364	HNSC
LINC01152	SOX9	HES1	0.0458846	HNSC
RP11-434C1.1	ETV6	CDKN1A	0.00110576	HNSC
RP11-434C1.1	ETV6	GAS2	0.0474135	HNSC
AF064858.8	ETS2	CDK1	0.025045	HNSC
AF064858.8	ETS2	APP	0.00233609	HNSC
AF064858.8	ETS2	PDE7A	0.0196314	HNSC
AC007879.7	KLF7	SLC13A4	0.00360857	HNSC
RP11-525K10.3	MAF	MMP13	2.11954e-05	HNSC
AC010090.1	ZEB2	VIM	0.000683136	HNSC
RP11-324I22.4	CREM	FASLG	0.0278024	HNSC
RP11-416O18.2	SOX2	SEMA6A	0.0450051	HNSC
RP11-230G5.2	HMGA2	IGF2BP2	4.66529e-09	HNSC
RP11-4B14.3	SOX2	PAX6	0.0284611	HNSC
RP11-4B14.3	SOX2	SEMA6A	0.0243674	HNSC
RP11-145M4.3	JUN	CA2	0.041064	HNSC
PCAT2	MYC	PTBP1	0.0223604	HNSC
PCAT2	MYC	ATF3	0.0401869	HNSC
PCAT2	MYC	MTDH	0.0321783	HNSC
PCAT2	MYC	RCC1	0.0227576	HNSC
RP11-267A15.1	MSX2	BCL2	0.00955146	HNSC
RP11-267A15.1	MSX2	CDH2	0.00519513	HNSC
CCAT1	MYC	IPO7	0.0174935	HNSC
CCAT1	MYC	FASLG	0.0272811	HNSC
CCAT1	MYC	HSPA4	0.0191335	HNSC
CCAT1	MYC	PTBP1	0.00542581	HNSC
CCAT1	MYC	CDK6	0.00964273	HNSC
CCAT1	MYC	CDCA7	0.0456221	HNSC
CCAT1	MYC	DKK1	0.0238783	HNSC
CCAT1	MYC	ATF3	0.0404778	HNSC
CCAT1	MYC	HNRNPA2B1	0.0401009	HNSC
CCAT1	MYC	IL6	0.017219	HNSC
CCAT1	MYC	RCC1	0.0214825	HNSC
AC113608.1	MYCN	MCM2	0.0354058	HNSC
AC113608.1	MYCN	MCM8	0.00610291	HNSC
AC113608.1	MYCN	HDAC2	0.0306054	HNSC
AC113608.1	MYCN	BMI1	0.0296537	HNSC
AC142119.1	MYCN	CDKN1B	0.0369068	HNSC
AC142119.1	MYCN	CD44	0.000221109	HNSC
AC142119.1	MYCN	ID2	0.000322684	HNSC
AC142119.1	MYCN	CDKN1A	0.0047831	HNSC
RP11-536O18.1	NFIB	WFDC2	0.00419708	HNSC
RP11-536O18.1	NFIB	CDKN1A	0.021192	HNSC
CTD-2008L17.2	TCF4	CNTNAP2	0.0266698	HNSC
CTD-2008L17.2	TCF4	LGR5	0.0329613	HNSC
CTD-2008L17.2	TCF4	MYC	0.0258854	HNSC
AP001043.1	ETS2	ERG	0.0491955	HNSC
AP001043.1	ETS2	CDKN1A	0.00181947	HNSC
LINC00381	KLF12	TFAP2A	0.0241255	HNSC
RP11-524C21.2	SOX4	HDAC8	0.000313773	HNSC
CASC19	MYC	CCNB1	0.0463883	HNSC
CASC19	MYC	IPO7	0.030167	HNSC
CASC19	MYC	HSPA4	0.0227091	HNSC
CASC19	MYC	CDK6	0.00770878	HNSC
CASC19	MYC	CDCA7	0.0402694	HNSC
CTD-2008L17.1	TCF4	ABCB1	0.0184659	HNSC
CTD-2008L17.1	TCF4	NRXN1	0.0331894	HNSC
CTD-2008L17.1	TCF4	LGR5	0.0335227	HNSC
RP11-335E6.2	FOXD3	CYFIP2	0.031171	HNSC
LINC00518	TFAP2A	EGFR	0.0108919	HNSC
LINC00518	TFAP2A	CCNB1	0.00198836	HNSC
LINC00518	TFAP2A	ACHE	0.0108864	HNSC
LINC00518	TFAP2A	ADM	0.0434838	HNSC
LINC00518	TFAP2A	OAT	0.013278	HNSC
LINC00518	TFAP2A	CFTR	0.011368	HNSC
LINC00518	TFAP2A	GPX4	0.0325524	HNSC
LINC00518	TFAP2A	HOXA4	0.0429473	HNSC
LINC00518	TFAP2A	CGB	0.0207415	HNSC
LINC00518	TFAP2A	HMOX1	0.0142829	HNSC
AC007879.2	KLF7	SLC13A4	0.00220151	HNSC
RP11-397A16.1	TCF4	HECA	0.00398987	HNSC
RP11-397A16.1	TCF4	VCAN	0.000185983	HNSC
RP11-397A16.1	TCF4	LGR5	0.0125007	HNSC
RP11-397A16.3	TCF4	VCAN	0.001795	HNSC
RP11-397A16.3	TCF4	BCL2	0.0014878	HNSC
AC007879.7	CREB1	NOLC1	0.000692902	HNSC
AC007879.7	CREB1	GSK3B	0.00160196	HNSC
AC007879.7	CREB1	TRH	0.00710673	HNSC
RP11-536O18.2	NFIB	WFDC2	0.034562	HNSC
LINC00466	FOXD3	CYFIP2	1.47367e-05	HNSC
AC007879.1	CREB1	NOLC1	0.038715	HNSC
AC007879.1	CREB1	STMN1	0.0328007	HNSC
AC007879.1	CREB1	SLC39A1	0.0311492	HNSC
RP11-139K4.1	SOX2	SEMA6A	0.0178773	HNSC
RP11-139K4.1	SOX2	L1TD1	0.000376511	HNSC
RP11-139K4.1	SOX2	BMP4	0.0262563	HNSC
RP11-139K4.1	SOX2	ABCC3	0.0452559	HNSC
RP11-139K4.1	SOX2	TUBB3	0.0310456	HNSC
RP4-799D16.1	RUNX3	CD6	0.00344018	HNSC
RP4-799D16.1	RUNX3	TIMP1	0.0190563	HNSC
RP4-799D16.1	RUNX3	ING4	0.00467145	HNSC
RP4-799D16.1	RUNX3	CASP2	0.00352059	HNSC
RP4-799D16.1	RUNX3	RUNX1	0.0489517	HNSC
RP4-799D16.1	RUNX3	CASP3	0.030504	HNSC
RP4-799D16.1	RUNX3	MMP9	0.0185493	HNSC
RP4-799D16.1	RUNX3	ING1	0.00728022	HNSC
CTC-497E21.3	TEAD1	ATP6V0A2	0.0270829	HNSC
AC007879.3	CREB1	STMN1	0.0322223	HNSC
AC007879.3	CREB1	TRH	0.0442986	HNSC
RP11-290F20.1	CEBPB	CSH2	0.0419578	HNSC
RP11-290F20.1	CEBPB	GNLY	0.00278196	HNSC
RP11-290F20.1	CEBPB	IL24	0.000791346	HNSC
RP11-290F20.1	CEBPB	HSF1	2.17786e-06	HNSC
RP11-290F20.1	CEBPB	SAA1	0.00840839	HNSC
RP11-290F20.1	CEBPB	MMP1	0.0021124	HNSC
RP11-290F20.1	CEBPB	CSH1	0.0303036	HNSC
RP11-290F20.1	CEBPB	ABCB1	0.00483671	HNSC
RP11-290F20.1	CEBPB	TFF3	0.00395468	HNSC
RP11-290F20.1	CEBPB	PTPN13	0.00269566	HNSC
RP11-397A16.2	TCF4	NOTUM	1.37573e-07	HNSC
RP11-397A16.2	TCF4	KLF4	0.0186976	HNSC
RP11-397A16.2	TCF4	BCL2	0.000462732	HNSC
RP11-397A16.2	TCF4	CLEC4C	0.0395207	HNSC
RP11-397A16.2	TCF4	MITF	0.00144897	HNSC
RP11-26J3.1	HEY1	PROX1	0.0215752	HNSC
RP11-26J3.1	HEY1	GATA6	0.00735282	HNSC
RP11-26J3.1	HEY1	GATA4	0.00800122	HNSC
RP11-214L13.1	TCF4	VCAN	0.00990454	HNSC
RP11-456O19.4	TCF4	NOTUM	0.0344907	HNSC
AC008278.3	MYCN	MCM2	0.00222017	HNSC
AC008278.3	MYCN	MCM5	0.0165746	HNSC
AC008278.3	MYCN	MCM8	0.00687868	HNSC
AC008278.3	MYCN	BMI1	0.0125566	HNSC
RP11-335E6.3	FOXD3	CYFIP2	9.86646e-05	HNSC
AC113618.1	TWIST2	ICAM1	0.0209414	HNSC
AC113618.1	TWIST2	F2R	0.000216535	HNSC
AC113618.1	TWIST2	ERBB3	0.00337919	HNSC
AC113618.1	TWIST2	FN1	0.000538612	HNSC
AC113618.1	TWIST2	MMP2	0.000515373	HNSC
AC113618.1	TWIST2	POSTN	0.00227839	HNSC
AC010745.1	MYCN	CDKN1B	0.00708072	HNSC
AC010745.1	MYCN	MXI1	0.0174004	HNSC
AC010745.1	MYCN	CD44	0.00556644	HNSC
AC010745.1	MYCN	MCM7	0.0263644	HNSC
AC010745.1	MYCN	CDKN1A	0.0481338	HNSC
RP11-47I22.2	HIF1A	ASS1	0.0104372	HNSC
RP11-47I22.2	HIF1A	ENO1	7.57564e-05	HNSC
RP11-47I22.2	HIF1A	MET	0.00136738	HNSC
RP11-47I22.2	HIF1A	VEGFA	0.0227304	HNSC
RP11-47I22.2	HIF1A	TLR2	0.0497262	HNSC
RP11-47I22.2	HIF1A	SLC2A1	0.00449676	HNSC
RP11-47I22.2	HIF1A	TWIST2	0.00219354	HNSC
RP11-47I22.2	HIF1A	PFKFB3	0.0180024	HNSC
RP11-47I22.2	HIF1A	PPP1R3C	0.020084	HNSC
RP11-47I22.2	HIF1A	AR	0.00205204	HNSC
RP11-47I22.2	HIF1A	LDHA	0.000719482	HNSC
RP11-47I22.2	HIF1A	MMP2	0.000314306	HNSC
RP11-47I22.2	HIF1A	SERPINE1	2.14893e-06	HNSC
RP11-47I22.2	HIF1A	PGK1	7.94149e-05	HNSC
RP11-47I22.2	HIF1A	NT5E	0.000303984	HNSC
RP11-47I22.2	HIF1A	ERCC2	0.0334684	HNSC
RP11-47I22.2	HIF1A	LOX	0.0217273	HNSC
AC010745.3	MYCN	MCM3	0.01032	HNSC
AC010745.3	MYCN	CDKN1B	0.0274486	HNSC
AC010745.3	MYCN	MCM5	0.016881	HNSC
AC010745.3	MYCN	MCM6	0.00741785	HNSC
AC010745.3	MYCN	CDKN1A	0.0320452	HNSC
AC010745.3	MYCN	TP53INP1	0.0442501	HNSC
AC010745.3	MYCN	HDAC2	0.0221516	HNSC
RP11-108M12.3	OTX2	PAX6	0.00163125	HNSC
RP11-563M4.1	NR3C2	ATP1B1	0.00294192	HNSC
RP11-563M4.1	NR3C2	CD40	0.0380109	HNSC
RP11-567M16.3	NFATC1	CD3G	0.0349487	HNSC
AC010745.4	MYCN	NGFR	0.030082	HNSC
AC010745.4	MYCN	CIITA	0.0422388	HNSC
AC010745.4	MYCN	ID2	0.0352524	HNSC
AC010745.4	MYCN	CDKN1A	0.0301001	HNSC
RP11-335E6.4	FOXD3	CYFIP2	0.0280611	HNSC
RP11-335E6.4	FOXD3	ZNF175	0.0449998	HNSC
OTX2-AS1	OTX2	PAX6	0.00188815	HNSC
AC007879.6	CREB1	NOLC1	0.0066861	HNSC
AC007879.6	CREB1	SLC19A1	0.0121501	HNSC
AC007879.6	CREB1	CASP8	0.0130747	HNSC
AC007879.6	CREB1	STMN1	0.0056098	HNSC
AC007879.6	CREB1	SLC39A1	0.00487396	HNSC
AC007879.6	CREB1	PSEN1	0.0131977	HNSC
RP11-796E10.1	SP3	DNASE2	3.92297e-05	HNSC
RP11-796E10.1	SP3	HOXB7	0.0281113	HNSC
RP11-796E10.1	SP3	CBS	3.59891e-06	HNSC
RP11-796E10.1	SP3	CYP46A1	0.00236437	HNSC
RP11-796E10.1	SP3	MSH6	6.69197e-05	HNSC
RP11-796E10.1	SP3	YY1	0.00365723	HNSC
RP11-796E10.1	SP3	PADI3	0.04111	HNSC
RP11-796E10.1	SP3	ITGAV	0.0369317	HNSC
RP11-796E10.1	SP3	DNMT3A	6.20193e-05	HNSC
RP11-796E10.1	SP3	VEGFA	0.000415027	HNSC
RP11-796E10.1	SP3	EAPP	0.0235455	HNSC
RP11-796E10.1	SP3	RELA	0.00290681	HNSC
AC130710.1	MYCN	CD44	0.0267293	HNSC
RP11-290F20.2	CEBPB	GNLY	0.000723866	HNSC
RP11-290F20.2	CEBPB	SLC5A8	0.0477408	HNSC
RP11-290F20.2	CEBPB	HSF1	3.64856e-06	HNSC
RP11-290F20.2	CEBPB	SAA1	0.00472827	HNSC
RP11-290F20.2	CEBPB	MMP1	0.00128567	HNSC
RP11-290F20.2	CEBPB	ABCB1	0.00447926	HNSC
RP11-290F20.2	CEBPB	TFF3	0.00177415	HNSC
RP11-290F20.2	CEBPB	PTPN13	0.00396229	HNSC
AC073257.1	GLI2	H2AFX	0.0190786	KIRC
RP11-444P10.1	MITF	PPARGC1A	0.0317901	KIRC
RP11-444P10.1	MITF	MET	0.0204763	KIRC
RP4-794H19.4	JUN	CYP11A1	0.0273603	KIRC
RP4-794H19.4	JUN	FOSL1	0.0339869	KIRC
RP4-794H19.4	JUN	NGF	0.0287209	KIRC
AF064858.7	ETS2	ICAM1	0.0307548	KIRC
AF064858.7	ETS2	ERG	0.00188071	KIRC
AF064858.7	ETS2	MDM2	0.00387158	KIRC
RP11-627G18.4	GATA6	DAB2	0.0112348	KIRC
RP11-290F5.1	IRF2	ERAP2	0.00354818	KIRC
CTC-458G6.2	NR2F1	DR1	0.00553871	KIRC
RP11-522B15.3	NR2F2	PPARA	0.000316537	KIRC
RP11-522B15.3	NR2F2	E2F1	0.000258445	KIRC
RP11-522B15.3	NR2F2	HEY2	3.39688e-07	KIRC
RP11-264E20.1	ETS1	RHOC	0.00678768	KIRC
RP11-264E20.1	ETS1	VWF	0.000350241	KIRC
RP11-264E20.1	ETS1	MDM2	1.36864e-05	KIRC
RP11-264E20.1	ETS1	SPRY2	0.00163336	KIRC
RP11-264E20.1	ETS1	TFAP2A	8.48118e-05	KIRC
RP11-264E20.1	ETS1	CTGF	0.00206375	KIRC
RP11-264E20.1	ETS1	HMOX1	4.96003e-05	KIRC
RP11-264E20.1	ETS1	NDRG1	0.00577953	KIRC
RP11-264E20.1	ETS1	CD8A	0.00915431	KIRC
RP11-264E20.1	ETS1	TBXAS1	8.03823e-05	KIRC
RP11-264E20.1	ETS1	DUSP6	8.13146e-05	KIRC
RP11-264E20.1	ETS1	TAF12	0.0213442	KIRC
RP11-264E20.1	ETS1	CDKN1A	7.95442e-05	KIRC
RP11-264E20.1	ETS1	FLT1	4.47851e-05	KIRC
RP11-264E20.1	ETS1	C11orf30	0.00350486	KIRC
RP11-264E20.1	ETS1	TNC	0.00807957	KIRC
RP11-264E20.1	ETS1	CASP1	3.9418e-06	KIRC
RP11-264E20.1	ETS1	LCK	0.000617985	KIRC
RP11-327J17.1	NR2F2	PPARA	0.0350658	KIRC
CTD-2232E5.2	MEF2C	VEGFA	0.0374038	KIRC
PVT1	MYC	CDKN1A	4.27233e-08	KIRC
PVT1	MYC	IL6	8.80789e-07	KIRC
PVT1	MYC	NFE2	0.00733748	KIRC
PVT1	MYC	SURF2	0.0113051	KIRC
PVT1	MYC	FOXM1	0.0384741	KIRC
PVT1	MYC	GATA1	0.0265405	KIRC
PVT1	MYC	CFLAR	3.47412e-12	KIRC
PVT1	MYC	CDK2	1.17436e-09	KIRC
PVT1	MYC	HLA-G	0.0399508	KIRC
PVT1	MYC	HLA-E	4.04277e-07	KIRC
PVT1	MYC	ID2	6.32288e-05	KIRC
PVT1	MYC	PTBP1	1.08842e-07	KIRC
PVT1	MYC	PRODH	0.047778	KIRC
RP11-192P3.4	ZEB1	PKP3	0.00437194	KIRC
RP11-192P3.4	ZEB1	EPCAM	0.038044	KIRC
MYCNUN	MYCN	IFNG	0.00270621	KIRC
MYCNUN	MYCN	CIITA	0.000149986	KIRC
MYCNUN	MYCN	DDB1	0.00172333	KIRC
MYCNUN	MYCN	MCM10	0.000157436	KIRC
MYCNUN	MYCN	CTSD	0.00738831	KIRC
MYCNUN	MYCN	ABCB1	1.07341e-07	KIRC
MYCNUN	MYCN	MYBL2	1.90634e-06	KIRC
MYCNUN	MYCN	TP53INP1	0.0152811	KIRC
RP11-460N16.1	MITF	MLANA	0.0490623	KIRC
AF064858.10	ETS2	MYC	6.72884e-10	KIRC
AF064858.10	ETS2	TP53	2.79956e-05	KIRC
AF064858.10	ETS2	CDKN1A	5.82335e-07	KIRC
AF064858.10	ETS2	APP	9.35017e-08	KIRC
AF064858.10	ETS2	MDM2	0.000163264	KIRC
AF064858.10	ETS2	EGR1	7.73085e-06	KIRC
AF064858.10	ETS2	CD163	0.0213478	KIRC
RP11-503L19.1	NR3C2	CCR5	0.0201207	KIRC
RP11-503L19.1	NR3C2	LCN2	0.00824883	KIRC
RP11-503L19.1	NR3C2	CCR6	0.0452022	KIRC
RP11-503L19.1	NR3C2	CD40	0.0119842	KIRC
RP11-323I1.1	PROX1	CDKN1C	0.0247635	KIRC
GATA6-AS1	GATA6	DAB2	0.0441829	KIRC
AC107057.1	SOX11	SPAST	0.0254944	KIRC
PITRM1-AS1	KLF6	CDKN1A	0.00011905	KIRC
PITRM1-AS1	KLF6	NOS2	0.0113939	KIRC
RP11-440G5.2	NFIL3	PTGS2	0.0296911	KIRC
RP11-440G5.2	NFIL3	IL1B	0.0356394	KIRC
RP11-327J17.2	NR2F2	TFAP2A	0.00995741	KIRC
KB-1732A1.1	KLF10	FGFR1	0.00029412	KIRC
RP11-145M4.2	JUN	NOS3	0.0310983	KIRC
RP11-145M4.2	JUN	PPARA	0.0159158	KIRC
RP11-145M4.2	JUN	IL24	0.0381329	KIRC
RP11-145M4.2	JUN	HEY1	0.0204155	KIRC
RP11-145M4.2	JUN	TP53	0.0409283	KIRC
RP11-145M4.2	JUN	IL6	0.00383134	KIRC
RP11-145M4.2	JUN	MEF2D	0.0269108	KIRC
RP11-145M4.2	JUN	RARA	0.0201727	KIRC
RP11-145M4.2	JUN	FAS	0.036418	KIRC
RP11-145M4.2	JUN	NGF	0.00603228	KIRC
RP11-145M4.2	JUN	RARG	0.0392339	KIRC
AC007879.2	CREB1	PTGES	0.0358329	KIRC
AC007879.2	CREB1	BCL2L11	0.000771017	KIRC
AC007879.2	CREB1	PPM1D	0.032162	KIRC
AC007879.2	CREB1	RRM2B	0.00153191	KIRC
AC007879.2	CREB1	ERBB2	0.0458418	KIRC
AC007879.2	CREB1	PSEN1	0.0396012	KIRC
AC007879.2	CREB1	NR5A2	0.0323956	KIRC
AC007879.2	CREB1	NOLC1	0.00215374	KIRC
AC007879.2	CREB1	FOS	0.0123246	KIRC
AC007879.2	CREB1	GSK3B	0.00990104	KIRC
AC007879.2	CREB1	ETV3	0.0100796	KIRC
AC007879.2	CREB1	NF1	0.0111524	KIRC
RP6-109B7.4	PPARA	TXNIP	0.000968121	KIRC
RP6-109B7.4	PPARA	SERPINE1	1.23235e-06	KIRC
RP6-109B7.4	PPARA	IL6	0.00710724	KIRC
RP6-109B7.4	PPARA	TUBA1B	1.5864e-06	KIRC
RP6-109B7.4	PPARA	ACADL	0.00885665	KIRC
RP6-109B7.4	PPARA	APOC3	0.0404968	KIRC
RP6-109B7.4	PPARA	ACSL1	4.16248e-07	KIRC
RP6-109B7.4	PPARA	ACOX1	8.74585e-08	KIRC
RP6-109B7.4	PPARA	CPT1A	5.52874e-07	KIRC
AP001044.2	ETS2	CDKN1A	0.0105972	KIRC
AC007461.2	SOX9	KLF4	0.00692277	KIRC
AC007461.2	SOX9	SF1	0.00059544	KIRC
RP11-356O9.1	FOXA1	RET	0.00483259	KIRC
RP11-356O9.1	FOXA1	TFF1	0.0283414	KIRC
RP11-356O9.1	FOXA1	NF1	0.0113781	KIRC
RP11-542M13.3	IRF8	GAS2	0.000428438	KIRC
RP11-542M13.3	IRF8	IL1B	2.31982e-05	KIRC
RP11-542M13.3	IRF8	NCF2	2.63691e-08	KIRC
RP11-542M13.3	IRF8	CD68	8.86523e-08	KIRC
RP11-542M13.3	IRF8	IL10	4.75763e-09	KIRC
RP11-542M13.3	IRF8	CFLAR	0.00403172	KIRC
AF064858.11	ETS2	TP53	0.00223538	KIRC
AF064858.11	ETS2	ICAM1	0.00171232	KIRC
AF064858.11	ETS2	CDKN1A	3.739e-05	KIRC
AF064858.11	ETS2	ERG	1.94392e-09	KIRC
AF064858.11	ETS2	ANPEP	0.00253839	KIRC
AF064858.11	ETS2	MDM2	0.00148073	KIRC
AF064858.11	ETS2	CHRNE	0.0174084	KIRC
RP11-360O19.4	TFAP2A	BACE1	0.0139601	KIRC
RP11-360O19.4	TFAP2A	BCL2	0.000620895	KIRC
RP11-360O19.4	TFAP2A	POLD2	0.00232248	KIRC
RP11-360O19.4	TFAP2A	HTT	0.0227544	KIRC
RP11-360O19.4	TFAP2A	GPX4	0.000359313	KIRC
RP11-360O19.4	TFAP2A	PVR	0.00014544	KIRC
RP11-360O19.4	TFAP2A	ADRA2B	0.0431062	KIRC
RP11-360O19.4	TFAP2A	PTGS2	9.40188e-06	KIRC
RP11-360O19.4	TFAP2A	DCBLD2	0.0101352	KIRC
RP11-360O19.4	TFAP2A	TH	6.20859e-08	KIRC
RP11-360O19.4	TFAP2A	HOXA4	7.15076e-09	KIRC
RP11-360O19.4	TFAP2A	CFTR	1.97059e-05	KIRC
RP11-360O19.4	TFAP2A	CRX	0.0407251	KIRC
RP11-360O19.4	TFAP2A	IGFBP5	0.0132244	KIRC
RP11-360O19.4	TFAP2A	EGFR	8.36606e-05	KIRC
RP11-360O19.4	TFAP2A	CYP11A1	0.0241657	KIRC
RP11-360O19.4	TFAP2A	CRYAB	1.0563e-05	KIRC
RP11-360O19.4	TFAP2A	CDKN1A	0.000201442	KIRC
RP11-295M18.2	HLX	PAK1	0.0148972	KIRC
RP11-295M18.2	HLX	BTG1	0.00387044	KIRC
RP11-398J10.2	NR2F2	E2F1	0.00228401	KIRC
RP11-398J10.2	NR2F2	TFAP2A	0.0171044	KIRC
SENCR	ETS1	CTGF	0.00104506	KIRC
SENCR	ETS1	SLC26A3	0.0287571	KIRC
SENCR	ETS1	DUSP6	5.08291e-08	KIRC
SENCR	ETS1	F13A1	9.03748e-05	KIRC
SENCR	ETS1	CDKN1A	0.00143165	KIRC
SENCR	ETS1	FLT1	4.50483e-07	KIRC
SENCR	ETS1	PTHLH	0.0260842	KIRC
AC007392.3	MEIS1	ITGA9	0.000450863	KIRC
RP11-264E20.2	ETS1	MDM2	0.00110803	KIRC
RP11-264E20.2	ETS1	CTGF	0.0148292	KIRC
RP11-264E20.2	ETS1	CSNK2B	0.0492541	KIRC
RP11-264E20.2	ETS1	NDRG1	0.0172175	KIRC
RP11-264E20.2	ETS1	CD8A	0.00462442	KIRC
RP11-264E20.2	ETS1	TBXAS1	0.000770256	KIRC
RP11-264E20.2	ETS1	DUSP6	0.00891932	KIRC
RP11-264E20.2	ETS1	F13A1	0.00266638	KIRC
RP11-264E20.2	ETS1	TAF12	0.00372542	KIRC
RP11-264E20.2	ETS1	FLT1	0.0164211	KIRC
RP11-264E20.2	ETS1	TNC	0.0295166	KIRC
RP11-330O11.3	ZEB1	GRHL2	0.0460725	KIRC
RP11-293M10.6	FOS	NOS2	0.00886212	KIRC
RP11-184A2.2	KLF6	CDKN1A	0.000327415	KIRC
RP11-184A2.2	KLF6	LAMA1	0.00166307	KIRC
RP11-184A2.2	KLF6	IGF1R	0.0183016	KIRC
RP11-184A2.2	KLF6	PSG5	0.0264409	KIRC
RP11-184A2.2	KLF6	NOS2	0.00312778	KIRC
RP4-530I15.9	CEBPB	FASLG	0.0241013	KIRC
RP4-530I15.9	CEBPB	MMP1	0.0215956	KIRC
RP4-530I15.9	CEBPB	PLAC1	0.035226	KIRC
RP4-530I15.9	CEBPB	PTPN13	4.88762e-05	KIRC
RP4-530I15.9	CEBPB	CDKN1A	0.00975746	KIRC
RP4-530I15.9	CEBPB	DDIT3	0.0256131	KIRC
RP4-530I15.9	CEBPB	IL6	0.00047066	KIRC
RP4-530I15.9	CEBPB	HSF1	0.000928242	KIRC
RP4-530I15.9	CEBPB	IL13	0.0495902	KIRC
RP4-530I15.9	CEBPB	S100A9	0.00147939	KIRC
RPL34-AS1	LEF1	CCL7	0.026291	KIRC
LINC00887	HES1	DBF4	0.0450534	KIRC
RP11-24I21.1	NR3C2	ATP1B1	0.000475804	KIRC
RP11-24I21.1	NR3C2	CCR6	0.000219219	KIRC
RP11-434C1.2	ETV6	BBC3	0.0023593	KIRC
RP11-777N19.1	PITX2	PLOD1	0.0203813	KIRC
LINC00924	NR2F2	E2F1	1.47076e-05	KIRC
LINC00924	NR2F2	NTS	0.0314631	KIRC
RP11-148M9.1	MAF	CCND2	0.0371135	KIRC
HOXD-AS1	HOXD3	PLAU	0.000263231	KIRC
AC018866.1	GLI2	TNFRSF10B	0.0237872	KIRC
KLF7-IT1	CREB1	AR	0.00281764	KIRC
KLF7-IT1	CREB1	NRF1	0.0105261	KIRC
KLF7-IT1	CREB1	NMNAT2	0.0300941	KIRC
KLF7-IT1	CREB1	BCL2	0.00655661	KIRC
KLF7-IT1	CREB1	BDNF	0.0141421	KIRC
KLF7-IT1	CREB1	PPM1D	0.0387349	KIRC
KLF7-IT1	CREB1	PSEN1	0.0473761	KIRC
KLF7-IT1	CREB1	SNAI1	0.0409527	KIRC
KLF7-IT1	CREB1	NOLC1	0.0461579	KIRC
KLF7-IT1	CREB1	GSK3B	0.00361677	KIRC
KLF7-IT1	CREB1	CASP8	0.00131357	KIRC
LINC01151	ZHX2	CCNA2	0.0377419	KIRC
RP1-290I10.3	TFAP2A	BACE1	0.0327531	KIRC
RP1-290I10.3	TFAP2A	ETS1	3.99769e-05	KIRC
RP1-290I10.3	TFAP2A	APP	0.00599413	KIRC
RP1-290I10.3	TFAP2A	GALNT3	8.8524e-09	KIRC
RP1-290I10.3	TFAP2A	VEGFA	7.01528e-08	KIRC
RP1-290I10.3	TFAP2A	GUSB	0.0361556	KIRC
RP1-290I10.3	TFAP2A	MCAM	7.86934e-05	KIRC
RP1-290I10.3	TFAP2A	PRKCA	0.000954989	KIRC
RP1-290I10.3	TFAP2A	ADM	0.000221055	KIRC
RP1-290I10.3	TFAP2A	GPX4	0.00365025	KIRC
RP1-290I10.3	TFAP2A	PTGS2	0.0087504	KIRC
RP1-290I10.3	TFAP2A	DCBLD2	0.000636951	KIRC
RP1-290I10.3	TFAP2A	TH	0.00094763	KIRC
RP1-290I10.3	TFAP2A	OAT	1.58219e-05	KIRC
RP1-290I10.3	TFAP2A	SOD2	0.0083782	KIRC
RP1-290I10.3	TFAP2A	HOXA4	0.0044014	KIRC
RP1-290I10.3	TFAP2A	NR3C1	0.0134493	KIRC
RP1-290I10.3	TFAP2A	KIT	0.0128623	KIRC
RP1-290I10.3	TFAP2A	HMOX1	5.71522e-09	KIRC
RP1-290I10.3	TFAP2A	F2R	0.00594548	KIRC
RP1-290I10.3	TFAP2A	ERBB2	0.00104707	KIRC
RP1-290I10.3	TFAP2A	CYP11A1	0.0401108	KIRC
RP1-290I10.3	TFAP2A	CGA	0.000503104	KIRC
RP1-290I10.3	TFAP2A	L1CAM	9.32631e-08	KIRC
RP1-290I10.3	TFAP2A	CDH1	0.00318381	KIRC
RP1-290I10.3	TFAP2A	FAS	2.14044e-06	KIRC
RP11-89M16.1	MYC	IL6	0.0364056	KIRC
RP11-89M16.1	MYC	FUT3	0.0314698	KIRC
RP11-89M16.1	MYC	HLA-G	0.0483707	KIRC
RP11-89M16.1	MYC	CYP3A4	0.0363975	KIRC
RP11-89M16.1	MYC	SURF1	0.0380149	KIRC
RP11-221N13.4	HMGA2	IGF2BP2	1.20686e-05	KIRC
RP11-899L11.3	FOXL1	BMP4	0.042941	KIRC
RP11-57H14.3	TCF7L2	ACVRL1	9.72959e-05	KIRC
LINC00598	FOXO1	IRS2	0.0351317	KIRC
AP001046.5	PKNOX1	PTPN6	0.034021	KIRC
LINC00703	KLF6	IGF1R	0.0371815	KIRC
RP11-1124B17.1	SOX9	CDKN1A	0.00139452	KIRC
RP11-1124B17.1	SOX9	SF1	0.000153793	KIRC
RP11-1124B17.1	SOX9	HES1	0.00599585	KIRC
RP11-711K1.7	ETV6	IGFBP5	0.0305283	KIRC
CTD-2015G9.2	FOXL1	BMP4	0.0079427	KIRC
RP1-17K7.3	PAX6	PDHX	0.00635785	KIRC
RP1-17K7.3	PAX6	SIX3	0.0207731	KIRC
RP1-17K7.3	PAX6	GCG	0.00435887	KIRC
RP11-567M16.2	NFATC1	IFNG	0.0278746	KIRC
RP11-57H14.4	TCF7L2	SNAI2	0.00921169	KIRC
RP11-57H14.4	TCF7L2	HECA	0.00238846	KIRC
RP6-109B7.2	PPARA	TXNIP	0.00309639	KIRC
RP6-109B7.2	PPARA	SERPINE1	1.86913e-08	KIRC
RP6-109B7.2	PPARA	IL6	0.0251391	KIRC
RP6-109B7.2	PPARA	IGFBP1	5.2786e-05	KIRC
RP6-109B7.2	PPARA	ACSL1	3.67251e-10	KIRC
RP6-109B7.2	PPARA	ACOX1	1.41815e-07	KIRC
CASC11	MYC	IL6	0.00481134	KIRC
CASC11	MYC	TP53	0.00148057	KIRC
CASC11	MYC	HLA-B	0.00191623	KIRC
CASC11	MYC	NDRG1	0.00592821	KIRC
CASC11	MYC	CBFB	0.00153531	KIRC
CASC11	MYC	CDK2	0.00698211	KIRC
CASC11	MYC	LDHA	0.00139143	KIRC
CASC11	MYC	CYP3A4	0.00711918	KIRC
CASC11	MYC	ST3GAL4	0.000888942	KIRC
CASC11	MYC	CD38	0.0223357	KIRC
CASC11	MYC	CDH3	0.0126881	KIRC
CASC11	MYC	CAD	0.0178105	KIRC
CASC11	MYC	HLA-C	0.00813449	KIRC
CASC11	MYC	SURF1	0.0403826	KIRC
LINC00511	SOX9	CDKN1A	9.96593e-07	KIRC
LINC00511	SOX9	HES1	0.00411051	KIRC
RP11-96B2.1	ZHX2	CCNA2	0.028562	KIRC
AC092168.4	NPAS2	CRY2	0.0241227	KIRC
RP11-145M4.1	JUN	VCAM1	0.0348108	KIRC
RP11-63G10.3	JUN	EDN1	0.0016877	KIRC
RP11-63G10.3	JUN	NOS3	0.00388738	KIRC
RP11-63G10.3	JUN	TP53	0.019995	KIRC
RP11-63G10.3	JUN	PPARD	0.0304826	KIRC
RP11-63G10.3	JUN	RARA	0.0140565	KIRC
RP11-63G10.3	JUN	ACTA1	0.016179	KIRC
RP11-63G10.3	JUN	CCL2	0.0135838	KIRC
RP11-63G10.3	JUN	CSF1	0.0306126	KIRC
RP11-63G10.3	JUN	NGF	0.00710767	KIRC
RP11-63G10.3	JUN	VEGFA	0.00249016	KIRC
RP11-63G10.3	JUN	VDR	0.0355208	KIRC
AP000688.14	RUNX1	PIK3CD	0.0224765	KIRC
AP000688.14	RUNX1	CCL3	0.01847	KIRC
AP000688.14	RUNX1	VEGFA	0.0392783	KIRC
AP000688.14	RUNX1	IL2	0.0201008	KIRC
AP000688.14	RUNX1	CCND2	0.0464913	KIRC
AP000688.14	RUNX1	CSF1	0.0369826	KIRC
RP11-470E16.1	JUN	TP53	0.0335283	KIRC
RP11-470E16.1	JUN	NFKB2	0.0183995	KIRC
RP11-470E16.1	JUN	RELB	0.0192216	KIRC
RP11-470E16.1	JUN	NGF	0.0290553	KIRC
RP11-470E16.1	JUN	VEGFA	0.0213467	KIRC
RP11-470E16.1	JUN	RARG	0.0457931	KIRC
RP11-470E16.1	JUN	MYC	0.0327883	KIRC
RP4-601P9.2	TBX3	CDKN2A	0.0111504	KIRC
RP11-513G11.4	HES1	ASCL1	0.00376079	KIRC
RP11-513G11.4	HES1	MAP2	0.00224652	KIRC
RP11-184A2.3	KLF6	CCND1	0.00505679	KIRC
RP11-184A2.3	KLF6	CDKN1A	0.00299594	KIRC
RP11-184A2.3	KLF6	PSG5	0.035848	KIRC
RP11-542M13.2	IRF8	IL1B	0.00804893	KIRC
RP11-542M13.2	IRF8	NCF2	0.00189929	KIRC
RP11-542M13.2	IRF8	CYBB	0.000217703	KIRC
RP11-542M13.2	IRF8	CD68	0.0142036	KIRC
RP11-542M13.2	IRF8	CFLAR	0.000506356	KIRC
LINC00958	TEAD1	ATP6V0A2	0.0443828	KIRC
CTD-2171N6.1	TCF4	JUN	0.00467055	KIRC
CTD-2171N6.1	TCF4	HECA	0.000807909	KIRC
CTD-2171N6.1	TCF4	MYC	0.000159375	KIRC
CTD-2171N6.1	TCF4	VEGFA	0.00178278	KIRC
AP001042.1	ETS2	ERG	0.00632496	KIRC
AP001042.1	ETS2	ANGPT2	0.00647627	KIRC
AP001042.1	ETS2	APP	0.00716306	KIRC
RP11-290F5.2	IRF2	ERAP2	0.000673405	KIRC
AF064858.6	ETS2	CDKN1A	0.00446024	KIRC
AF064858.6	ETS2	EGR1	0.00873192	KIRC
RP11-522B15.7	NR2F2	HEY2	0.0146785	KIRC
RP11-522B15.7	NR2F2	TFAP2A	0.049099	KIRC
RP11-535A5.1	GATA6	PLAU	0.000436977	KIRC
CTD-2532K18.2	MSX2	NKX3-1	0.0311648	KIRC
CTD-2532K18.2	MSX2	BCL2	0.000355411	KIRC
RP11-505C13.1	KLF4	HSPA8	0.0295221	KIRC
STX18-AS1	MSX1	NOTCH3	3.33422e-05	KIRC
AF064858.8	ETS2	TP53	4.16968e-05	KIRC
AF064858.8	ETS2	ICAM1	0.000184161	KIRC
AF064858.8	ETS2	CDKN1A	1.60574e-05	KIRC
AF064858.8	ETS2	ANPEP	0.00816401	KIRC
AF064858.8	ETS2	MDM2	0.000237605	KIRC
AF064858.8	ETS2	CHRNE	0.0422003	KIRC
RP11-525K10.3	MAF	GCLC	0.0196348	KIRC
RP3-355L5.4	PRDM1	MYC	0.000529738	KIRC
AC010090.1	ZEB2	ITGA5	0.0257187	KIRC
RP11-324I22.4	CREM	FOS	0.0167794	KIRC
RP11-324I22.4	CREM	TH	0.0289406	KIRC
RP11-324I22.4	CREM	IL5RA	0.0070342	KIRC
RP11-324I22.4	CREM	CCL4	0.0462541	KIRC
RP11-324I22.4	CREM	GPX4	0.0121868	KIRC
RP11-324I22.4	CREM	PLAT	0.0112108	KIRC
MIR1-2	GATA6	DAB2	0.0132114	KIRC
MIR1-2	GATA6	CAV1	0.0142125	KIRC
RP11-230G5.2	HMGA2	CDH1	0.000617571	KIRC
RP11-467C18.1	JUN	ETS2	0.0288997	KIRC
RP11-467C18.1	JUN	SMN1	0.0457187	KIRC
RP11-467C18.1	JUN	RELB	0.0360335	KIRC
RP11-467C18.1	JUN	GJA1	0.020803	KIRC
RP11-467C18.1	JUN	CYP2J2	0.0112302	KIRC
RP11-467C18.1	JUN	ETS1	0.0115568	KIRC
RP11-467C18.1	JUN	RARG	0.014329	KIRC
RP11-467C18.1	JUN	RUNX2	0.0468015	KIRC
RP11-467C18.1	JUN	TNFRSF1B	0.0251994	KIRC
RP11-467C18.1	JUN	SOX7	0.0363467	KIRC
RP11-467C18.1	JUN	VCAM1	0.0317583	KIRC
THRB-AS1	RARB	ADH5	2.36388e-06	KIRC
AC073257.2	GLI2	H2AFX	0.00274309	KIRC
RP11-781A6.1	E2F7	E2F1	4.56214e-05	KIRC
RP11-404H14.1	PRDM1	CIITA	0.027665	KIRC
RP11-404H14.1	PRDM1	LMO2	0.0474196	KIRC
RP11-404H14.1	PRDM1	MYC	0.000147447	KIRC
RP11-404H14.1	PRDM1	MKI67	0.00784686	KIRC
RP11-145M4.3	JUN	NOS3	0.0219066	KIRC
RP11-145M4.3	JUN	EGFR	0.0252566	KIRC
RP11-145M4.3	JUN	NFKB2	0.0185275	KIRC
RP11-145M4.3	JUN	RARA	0.00669891	KIRC
RP11-145M4.3	JUN	MGP	0.0180849	KIRC
RP11-145M4.3	JUN	ETS1	0.00464737	KIRC
RP11-145M4.3	JUN	RHOB	0.00944128	KIRC
RP11-145M4.3	JUN	VCAM1	0.0116797	KIRC
RP11-44N11.2	ZHX2	HNF1A	0.0206506	KIRC
RP11-44N11.2	ZHX2	AFP	0.00350874	KIRC
RASSF8-AS1	BHLHE41	MLH1	0.0108582	KIRC
AP000688.8	RUNX1	NCAM1	0.000134141	KIRC
AP000688.8	RUNX1	CCND2	4.26173e-05	KIRC
AP000688.8	RUNX1	MECOM	0.00819645	KIRC
AP000688.8	RUNX1	SPI1	7.86548e-07	KIRC
AP000688.8	RUNX1	ITGB2	0.000475764	KIRC
AP000688.8	RUNX1	CD6	5.31178e-05	KIRC
AP000688.8	RUNX1	IL2	0.015046	KIRC
AP000688.8	RUNX1	FHL2	9.64181e-05	KIRC
AP000688.8	RUNX1	MYL9	0.0103599	KIRC
AP000688.8	RUNX1	PIK3CD	5.20256e-05	KIRC
AP000688.8	RUNX1	CSF1	2.12034e-05	KIRC
AP000688.8	RUNX1	CSF1R	0.000255445	KIRC
RP11-290F20.3	CEBPB	PCK2	0.0267776	KIRC
RP11-290F20.3	CEBPB	IRF4	0.00958423	KIRC
RP11-290F20.3	CEBPB	SAA1	0.00622078	KIRC
RP11-290F20.3	CEBPB	FASLG	0.0423541	KIRC
RP11-290F20.3	CEBPB	HP	0.00797451	KIRC
RP11-290F20.3	CEBPB	CR2	0.00725681	KIRC
RP11-290F20.3	CEBPB	IL10	0.0103132	KIRC
RP11-290F20.3	CEBPB	ABCB1	0.0273746	KIRC
RP11-290F20.3	CEBPB	PTPN13	0.015721	KIRC
RP3-359N14.2	PRDM1	MYC	0.000212065	KIRC
RP3-359N14.2	PRDM1	MKI67	0.000520428	KIRC
RP11-84D1.2	RUNX3	FADD	0.0303955	KIRC
RP11-84D1.2	RUNX3	CD6	0.0123604	KIRC
RP11-84D1.2	RUNX3	TIMP1	6.57627e-05	KIRC
RP11-84D1.2	RUNX3	CAPN10	0.016399	KIRC
RP11-84D1.2	RUNX3	TXN2	0.0188135	KIRC
RP11-84D1.2	RUNX3	CASP8	0.00538653	KIRC
RP11-84D1.2	RUNX3	ICAM3	1.69142e-05	KIRC
RP11-84D1.2	RUNX3	RUNX1	1.18941e-05	KIRC
RP11-84D1.2	RUNX3	PEA15	0.0212322	KIRC
RP11-84D1.2	RUNX3	MMP9	0.00810994	KIRC
RP11-84D1.2	RUNX3	CDKN1A	0.0195822	KIRC
PCAT2	MYC	CDC34	0.0444479	KIRC
RP11-267A15.1	MSX2	BGLAP	0.0233002	KIRC
RP11-267A15.1	MSX2	BCL2	0.000113857	KIRC
RP11-267A15.1	MSX2	IBSP	0.0035746	KIRC
RP11-267A15.1	MSX2	NKX3-1	0.0123803	KIRC
CCAT1	MYC	TP53	0.00483455	KIRC
CCAT1	MYC	TOP1MT	0.00154915	KIRC
CCAT1	MYC	SURF1	0.0019915	KIRC
CCAT1	MYC	IER3	0.0458784	KIRC
CCAT1	MYC	PTBP1	0.00466571	KIRC
CCAT1	MYC	ST3GAL4	0.0015432	KIRC
CCAT1	MYC	NFE2	0.0146359	KIRC
CCAT1	MYC	LDHA	0.00323951	KIRC
CCAT1	MYC	CCND2	0.00192707	KIRC
RP11-94A24.1	ZHX2	CCNA2	0.0488337	KIRC
RP11-267A15.3	MSX2	ABCG2	0.000361426	KIRC
RP11-267A15.3	MSX2	IBSP	0.00290507	KIRC
AC142119.1	MYCN	IFNG	0.00249128	KIRC
AC142119.1	MYCN	NES	0.00923926	KIRC
AC142119.1	MYCN	MCM10	0.00287268	KIRC
AC142119.1	MYCN	CIITA	0.0016421	KIRC
AC142119.1	MYCN	MYBL2	0.000126926	KIRC
AC142119.1	MYCN	GRHL1	0.00320568	KIRC
AC142119.1	MYCN	BIRC5	1.57839e-07	KIRC
AC142119.1	MYCN	CDKN1A	3.3606e-05	KIRC
AC142119.1	MYCN	ABCB1	8.07252e-06	KIRC
AC142119.1	MYCN	CLU	0.0495329	KIRC
AC092415.1	EOMES	IFNG	0.0163375	KIRC
CTD-2130O13.1	SMAD2	AHR	0.0332661	KIRC
CTD-2130O13.1	SMAD2	BCL2	0.00140618	KIRC
CTD-2130O13.1	SMAD2	NKX2-1	0.0483382	KIRC
RP11-524C21.2	SOX4	AXIN2	0.00722857	KIRC
CASC19	MYC	SURF2	0.0431924	KIRC
CASC19	MYC	ST3GAL4	0.0493013	KIRC
CASC19	MYC	FUT3	0.0376037	KIRC
LINC00518	TFAP2A	NR3C1	0.0299069	KIRC
LINC00518	TFAP2A	CRABP2	0.0234755	KIRC
LINC00518	TFAP2A	FAS	0.0204973	KIRC
LINC00518	TFAP2A	IMPDH2	0.0447515	KIRC
LINC00518	TFAP2A	VEGFA	0.0241665	KIRC
LINC00518	TFAP2A	CD82	0.0207049	KIRC
LINC00518	TFAP2A	PRKCA	0.0282654	KIRC
RP11-439L18.2	HIVEP2	HLA-E	5.28788e-06	KIRC
RP4-799D16.1	RUNX3	TIMP1	0.0149517	KIRC
RP4-799D16.1	RUNX3	TXN2	0.0131939	KIRC
RP4-799D16.1	RUNX3	CASP8	0.00845849	KIRC
RP4-799D16.1	RUNX3	ICAM3	0.0322475	KIRC
RP4-799D16.1	RUNX3	CASP3	0.0304461	KIRC
RP11-531H8.2	SOX6	CTNNB1	0.000411967	KIRC
CTC-497E21.3	TEAD1	ATP6V0A2	1.51166e-07	KIRC
AC007879.3	CREB1	NOLC1	0.00566121	KIRC
AC007879.3	CREB1	GSK3B	0.0311407	KIRC
AC007879.3	CREB1	FOS	0.00874205	KIRC
AC007879.3	CREB1	PTGES	0.0430836	KIRC
AC007879.3	CREB1	ETV3	0.0298085	KIRC
AC007879.3	CREB1	RRM2B	0.00981091	KIRC
AC007879.3	CREB1	NR2F1	0.00400344	KIRC
AC007879.3	CREB1	NF1	0.0177326	KIRC
AC007879.3	CREB1	BCL2L11	0.00953777	KIRC
RP11-290F20.1	CEBPB	IL13	0.0129503	KIRC
RP11-290F20.1	CEBPB	ADM	0.00021895	KIRC
RP11-290F20.1	CEBPB	SLC5A8	6.36088e-05	KIRC
RP11-290F20.1	CEBPB	IL4	0.0196541	KIRC
RP11-290F20.1	CEBPB	HSF1	0.000419003	KIRC
RP11-290F20.1	CEBPB	IRF4	0.000170624	KIRC
RP11-290F20.1	CEBPB	MMP1	0.00225281	KIRC
RP11-290F20.1	CEBPB	FASLG	0.0176324	KIRC
RP11-290F20.1	CEBPB	IL1B	0.00158846	KIRC
RP11-290F20.1	CEBPB	CYP19A1	2.04166e-07	KIRC
RP11-290F20.1	CEBPB	PRDM1	0.000283251	KIRC
RP11-290F20.1	CEBPB	MAD1L1	1.75997e-05	KIRC
RP11-290F20.1	CEBPB	PLAC1	0.0417409	KIRC
RP11-290F20.1	CEBPB	CR2	0.00528668	KIRC
RP11-290F20.1	CEBPB	PRL	0.0421401	KIRC
RP11-290F20.1	CEBPB	ABCB1	0.000141657	KIRC
RP11-290F20.1	CEBPB	CRP	0.00109727	KIRC
RP11-290F20.1	CEBPB	PTPN13	9.04085e-06	KIRC
RP11-397A16.2	TCF4	VEGFA	3.76674e-12	KIRC
RP11-397A16.2	TCF4	HECA	5.7392e-30	KIRC
RP11-397A16.2	TCF4	VIM	0.00011244	KIRC
RP11-397A16.2	TCF4	PTEN	4.67747e-17	KIRC
RP11-397A16.2	TCF4	KLF4	7.20907e-07	KIRC
RP11-397A16.2	TCF4	VCAN	0.000193623	KIRC
RP11-397A16.2	TCF4	BCL2	2.65333e-12	KIRC
RP11-397A16.2	TCF4	CCND1	1.15197e-08	KIRC
RP11-397A16.2	TCF4	MYC	1.91689e-10	KIRC
RP11-172E9.2	FOXO1	NLK	0.0207224	KIRC
RP11-172E9.2	FOXO1	CXCR4	0.000695751	KIRC
RP11-172E9.2	FOXO1	FABP4	0.00948433	KIRC
RP11-172E9.2	FOXO1	IRS2	0.030487	KIRC
RP11-475B2.1	HAND2	GATA4	0.00668008	KIRC
FENDRR	FOXF1	CDH1	0.00804427	KIRC
RP5-884C9.2	POU3F1	GNRH1	0.00504668	KIRC
RP11-16E12.1	KLF13	CCL5	0.0230281	KIRC
CASC14	SOX4	DHX9	0.00277264	KIRC
CASC14	SOX4	AXIN2	0.0131673	KIRC
RP11-157P23.2	SMAD2	NKX2-1	0.0328667	KIRC
RP11-456O19.4	TCF4	VEGFA	0.0152278	KIRC
RP11-456O19.4	TCF4	HECA	0.0180732	KIRC
RP11-456O19.4	TCF4	PTEN	0.00809984	KIRC
RP11-456O19.4	TCF4	PLD1	0.00608143	KIRC
AC009336.24	HOXD3	PLAU	0.0011027	KIRC
AC009336.24	HOXD3	ITGB3	0.0300396	KIRC
RP6-109B7.5	PPARA	IGFBP1	0.022139	KIRC
RP6-109B7.5	PPARA	MLYCD	0.0182651	KIRC
RP6-109B7.5	PPARA	IL6R	0.0159461	KIRC
RP6-109B7.5	PPARA	CPT1A	0.0428132	KIRC
RP6-109B7.5	PPARA	SERPINE1	0.0450136	KIRC
RP6-109B7.5	PPARA	SLC25A20	0.0399264	KIRC
RP6-109B7.5	PPARA	UGT1A9	0.0162607	KIRC
LINC00261	FOXA2	TCF7L2	0.0100164	KIRC
RP11-47I22.2	HIF1A	ZNF217	0.0468622	KIRC
RP11-47I22.2	HIF1A	EGLN3	1.60643e-05	KIRC
RP11-47I22.2	HIF1A	CXCR4	0.000447633	KIRC
RP11-47I22.2	HIF1A	HBEGF	0.000158409	KIRC
RP11-47I22.2	HIF1A	PFKFB3	0.000158469	KIRC
RP11-47I22.2	HIF1A	SLC29A1	0.00362314	KIRC
RP11-47I22.2	HIF1A	MMP2	0.0012288	KIRC
RP11-47I22.2	HIF1A	VHL	0.00027869	KIRC
RP11-47I22.2	HIF1A	WASF3	8.10362e-07	KIRC
RP11-47I22.2	HIF1A	ACE	0.0413989	KIRC
RP11-47I22.2	HIF1A	VIM	0.0123074	KIRC
RP11-47I22.2	HIF1A	MICA	0.0151917	KIRC
RP11-47I22.2	HIF1A	CTGF	0.0157411	KIRC
RP11-47I22.2	HIF1A	CA9	2.34924e-05	KIRC
RP11-563M4.1	NR3C2	ATP1B1	1.86179e-19	KIRC
RP11-563M4.1	NR3C2	CABIN1	3.04003e-05	KIRC
AC104695.4	FOSL2	BRCA1	0.0196706	KIRC
RP11-57A1.1	SOX9	SF1	0.00726194	KIRC
RP11-57A1.1	SOX9	CDKN1A	0.0278187	KIRC
RP11-57A1.1	SOX9	HES1	0.00513536	KIRC
RP11-456O19.5	TCF4	SKP2	0.00720511	KIRC
RP11-456O19.5	TCF4	PTEN	0.013439	KIRC
RP11-456O19.5	TCF4	PLD1	0.0115751	KIRC
RP11-221N13.2	HMGA2	IGF2BP2	2.84339e-05	KIRC
RP11-221N13.2	HMGA2	CDH1	0.00442974	KIRC
RP11-345M22.2	MAF	GCLC	0.000143465	KIRC
CASC15	SOX4	DHX9	0.0394146	KIRC
CASC15	SOX4	DICER1	0.000156718	KIRC
CASC15	SOX4	AXIN2	0.0125988	KIRC
AC007879.6	CREB1	GABPA	5.67368e-05	KIRC
AC007879.6	CREB1	NOLC1	1.60359e-05	KIRC
AC007879.6	CREB1	SNAI2	0.00019267	KIRC
AC007879.6	CREB1	FOS	0.0172551	KIRC
AC007879.6	CREB1	SPRY2	0.000179368	KIRC
AC007879.6	CREB1	BCL2	0.00403138	KIRC
AC007879.6	CREB1	NR2F6	9.2127e-05	KIRC
AC007879.6	CREB1	UXT	0.00157981	KIRC
AC007879.6	CREB1	NR2F1	0.0025382	KIRC
AC007879.6	CREB1	MMP2	0.00217215	KIRC
RP11-290F20.2	CEBPB	IL13	0.00938282	KIRC
RP11-290F20.2	CEBPB	GNLY	0.0171406	KIRC
RP11-290F20.2	CEBPB	ADM	1.8835e-05	KIRC
RP11-290F20.2	CEBPB	SLC5A8	0.000119206	KIRC
RP11-290F20.2	CEBPB	IL4	0.0200826	KIRC
RP11-290F20.2	CEBPB	HSF1	0.000243084	KIRC
RP11-290F20.2	CEBPB	IRF4	0.000127839	KIRC
RP11-290F20.2	CEBPB	MMP1	0.00248462	KIRC
RP11-290F20.2	CEBPB	FASLG	0.0193115	KIRC
RP11-290F20.2	CEBPB	IL1B	0.0017498	KIRC
RP11-290F20.2	CEBPB	CYP19A1	6.93109e-07	KIRC
RP11-290F20.2	CEBPB	PRDM1	5.65777e-05	KIRC
RP11-290F20.2	CEBPB	DDIT3	0.0486977	KIRC
RP11-290F20.2	CEBPB	PLAC1	0.0185992	KIRC
RP11-290F20.2	CEBPB	CR2	0.00195676	KIRC
RP11-290F20.2	CEBPB	ABCB1	0.000115531	KIRC
RP11-290F20.2	CEBPB	CRP	0.000404393	KIRC
RP11-290F20.2	CEBPB	PTPN13	1.66193e-05	KIRC
RP11-648F7.1	TWIST2	MYB	0.0337958	KIRP
RP1-34H18.1	E2F7	E2F1	0.0225453	LIHC
RP13-991F5.2	FOXK2	SIN3A	0.0318874	LIHC
LINC01162	SP4	YY1	0.0164485	LIHC
LINC01162	SP4	BIRC5	0.0309348	LIHC
FENDRR	IRF8	CYBB	0.0441369	LIHC
LINC01152	SOX9	CDK4	0.0201932	LIHC
RP3-359N14.2	PRDM1	CIITA	0.0152227	LIHC
AC007879.7	CREB1	GABPA	0.0133198	LIHC
AC007879.7	CREB1	NOLC1	0.0199663	LIHC
AC007879.7	CREB1	NTS	0.0417892	LIHC
AC007879.7	CREB1	MC2R	0.0346676	LIHC
AC007879.7	CREB1	PPM1D	0.017816	LIHC
AC007879.7	CREB1	ETV3	0.00976567	LIHC
AC007879.7	CREB1	CRTC1	0.0274943	LIHC
AC007879.7	CREB1	CASP8	0.0324083	LIHC
AC007879.7	CREB1	POLD2	0.0263726	LIHC
AC007879.7	CREB1	STMN1	0.0320956	LIHC
AC007879.7	CREB1	PSEN1	0.0322441	LIHC
AC007879.7	CREB1	FLT1	0.0165993	LIHC
AC007879.3	CREB1	NTS	0.0260834	LIHC
AC007879.3	CREB1	MC2R	0.0231335	LIHC
AC007879.3	CREB1	ODC1	0.0323201	LIHC
AC007879.3	CREB1	PLAU	0.014761	LIHC
AC007879.3	CREB1	PPM1D	0.0123559	LIHC
AC007879.3	CREB1	ETV3	0.00645431	LIHC
AC007879.3	CREB1	RRM2B	0.0451788	LIHC
AC007879.3	CREB1	CASP8	0.0149767	LIHC
AC007879.3	CREB1	NF1	0.0284104	LIHC
AC007879.3	CREB1	FLT1	0.0157561	LIHC
RP11-47I22.2	HIF1A	ZNF217	0.0456202	LIHC
RP11-47I22.2	HIF1A	LDHA	0.0488035	LIHC
RP11-47I22.2	HIF1A	GAPDH	0.0381455	LIHC
RP11-47I22.2	HIF1A	NR3C1	0.04784	LIHC
RP11-47I22.2	HIF1A	E2F3	0.0287685	LIHC
RP11-47I22.2	HIF1A	SETD2	0.037856	LIHC
RP11-47I22.2	HIF1A	STAT3	0.029109	LIHC
RP11-47I22.2	HIF1A	PGK1	0.0380388	LIHC
RP11-47I22.2	HIF1A	ALDOA	0.0393233	LIHC
AC130710.1	MYCN	BMI1	0.00963253	LIHC
LINC01135	JUN	MMP12	0.040033	LUAD
LINC01135	JUN	ABCB1	0.0395494	LUAD
LINC01135	JUN	AR	0.0327342	LUAD
AF064858.7	ETS2	CSF3R	0.00309428	LUAD
AF064858.7	ETS2	MMP9	0.00342627	LUAD
AF064858.7	ETS2	EGR1	0.0126411	LUAD
AF064858.7	ETS2	CDKN2A	0.0234689	LUAD
RP11-627G18.4	GATA6	PLAU	0.000532055	LUAD
RP11-627G18.4	GATA6	DAB2	0.000587669	LUAD
RP11-627G18.4	GATA6	APOA1	0.000175859	LUAD
RP11-627G18.4	GATA6	CYP17A1	5.0333e-05	LUAD
RP11-627G18.4	GATA6	VWF	0.000420199	LUAD
RP11-556H2.3	MAF	CCND2	0.0407439	LUAD
RP11-556H2.3	MAF	GCLC	0.0385082	LUAD
RP11-359E10.1	E2F8	E2F1	0.0213839	LUAD
RP11-51B23.3	TEAD1	NAIP	0.024143	LUAD
RP3-449H6.1	RUNX2	MMP2	0.0455245	LUAD
RP3-449H6.1	RUNX2	MMP13	0.047148	LUAD
RP3-449H6.1	RUNX2	IBSP	0.0307562	LUAD
RP11-522B15.3	NR2F2	PPARA	0.0393357	LUAD
RP11-327J17.1	NR2F2	PPARA	0.0192974	LUAD
RP11-192P3.4	ZEB1	COL4A3	0.00135314	LUAD
RP11-192P3.4	ZEB1	PKP3	0.000321077	LUAD
RP11-192P3.4	ZEB1	EPCAM	0.000484358	LUAD
RP11-382A18.2	MYC	NDRG1	0.0302876	LUAD
GATA6-AS1	GATA6	DAB2	0.0161479	LUAD
GATA6-AS1	GATA6	CYP17A1	0.00193914	LUAD
GATA6-AS1	GATA6	VWF	0.0466017	LUAD
GATA6-AS1	GATA6	CAV1	6.17651e-06	LUAD
PITRM1-AS1	KLF6	CDKN1A	0.0301957	LUAD
AC007461.2	SOX9	MIA	0.000552173	LUAD
RP11-356O9.1	FOXA1	NF1	0.0134549	LUAD
RP11-542M13.3	IRF8	IL1B	0.0242508	LUAD
RP11-542M13.3	IRF8	CYBB	0.00252385	LUAD
AF064858.11	ETS2	ERG	0.0100425	LUAD
AF064858.11	ETS2	FLI1	0.00344477	LUAD
RP11-360O19.4	TFAP2A	NR3C1	0.0190262	LUAD
RP11-298E9.6	KLF6	CDKN1A	0.0227957	LUAD
RP11-298E9.6	KLF6	PTTG1	0.0097713	LUAD
RP11-298E9.6	KLF6	DAPK2	0.0403729	LUAD
RP11-298E9.6	KLF6	ATF3	0.00317129	LUAD
RP11-298E9.6	KLF6	LTC4S	0.00374898	LUAD
LINC01082	IRF8	IL1B	0.00217198	LUAD
LINC01082	IRF8	CYBB	0.0149748	LUAD
SENCR	ETS1	PF4	0.0232007	LUAD
SENCR	ETS1	SQSTM1	0.0225881	LUAD
SENCR	ETS1	CR1	0.000121856	LUAD
SENCR	ETS1	NKX3-1	0.024071	LUAD
SENCR	ETS1	CSF3R	0.000903416	LUAD
SENCR	ETS1	ANPEP	0.0152927	LUAD
SENCR	ETS1	TFAP2A	0.0144927	LUAD
SENCR	ETS1	CD6	0.038628	LUAD
SENCR	ETS1	CTGF	8.77509e-07	LUAD
SENCR	ETS1	EGR1	0.000162366	LUAD
SENCR	ETS1	HMOX1	0.0251235	LUAD
SENCR	ETS1	CSNK2B	0.00730613	LUAD
SENCR	ETS1	TGFBR2	0.000190048	LUAD
SENCR	ETS1	CD8A	0.0192996	LUAD
SENCR	ETS1	TBXAS1	0.000434124	LUAD
SENCR	ETS1	TAF12	0.0133336	LUAD
SENCR	ETS1	CDKN1A	0.00150433	LUAD
SENCR	ETS1	TNFSF14	0.024377	LUAD
SENCR	ETS1	FLT1	2.85254e-05	LUAD
SENCR	ETS1	TBXA2R	1.82315e-05	LUAD
SENCR	ETS1	GP6	0.0382578	LUAD
AC007392.3	MEIS1	AR	0.0471314	LUAD
AC007392.3	MEIS1	ITGA9	0.000586248	LUAD
AC007392.3	MEIS1	PF4	0.0165137	LUAD
RP11-330O11.3	ZEB1	BCL6	0.0311917	LUAD
RP11-330O11.3	ZEB1	AR	0.0209371	LUAD
RP11-346C20.3	ZFHX3	MYB	0.0224527	LUAD
RP11-58A18.1	FOXL1	BMP4	0.00570291	LUAD
RP4-794H19.1	JUN	EZH2	0.0344795	LUAD
RP4-794H19.1	JUN	PGR	0.0397979	LUAD
RP4-794H19.1	JUN	SPI1	0.0287029	LUAD
RP4-625H18.2	ID4	BRCA1	0.000203362	LUAD
RP4-669H2.1	ZNF217	CDH1	0.00887736	LUAD
RP11-30O15.1	BCL6	PDCD2	0.0238118	LUAD
RP11-30O15.1	BCL6	STAT3	0.0428696	LUAD
RP11-30O15.1	BCL6	SUMO1	0.0247491	LUAD
RP11-346C20.4	ZFHX3	MYB	0.020509	LUAD
KLF7-IT1	CREB1	SPRY2	0.0376602	LUAD
KLF7-IT1	CREB1	PTGES	0.0361258	LUAD
KLF7-IT1	CREB1	NR2F6	0.0462984	LUAD
KLF7-IT1	CREB1	MITF	0.0354352	LUAD
LINC00222	FOXO3	PIK3CA	0.0303389	LUAD
LINC00222	FOXO3	CCND2	0.00734077	LUAD
LINC00222	FOXO3	SIRT6	0.0126271	LUAD
LINC00222	FOXO3	BCL6	0.000635693	LUAD
LINC00222	FOXO3	BIRC5	0.000149688	LUAD
LINC00222	FOXO3	AR	0.000175637	LUAD
RP11-221N13.4	HMGA2	IGF2BP2	0.000400526	LUAD
LINC01081	IRF8	IL1B	0.0249319	LUAD
LINC01081	IRF8	CYBB	0.0140469	LUAD
LINC01081	IRF8	TLR3	0.00370526	LUAD
LINC01081	IRF8	IL12A	0.0350296	LUAD
RP11-57H14.4	TCF7L2	STAT3	0.029007	LUAD
ARMC2-AS1	FOXO3	TXNIP	0.00150187	LUAD
ARMC2-AS1	FOXO3	SIRT6	0.00180474	LUAD
ARMC2-AS1	FOXO3	BCL6	0.00828203	LUAD
ARMC2-AS1	FOXO3	CDKN2B	0.00293316	LUAD
CASC11	MYC	CEBPA	0.0302715	LUAD
CASC11	MYC	DDX18	0.0294381	LUAD
LINC00511	SOX9	MIA	0.023977	LUAD
RP11-345M22.1	MAF	ITGB7	0.030179	LUAD
RP11-345M22.1	MAF	GCLC	0.0375913	LUAD
RP11-433J20.1	KLF6	CDKN1A	0.0402504	LUAD
RP11-433J20.1	KLF6	PTTG1	0.0038113	LUAD
RP11-433J20.1	KLF6	TXNIP	0.000161934	LUAD
RP11-433J20.1	KLF6	DAPK2	9.50638e-05	LUAD
RP11-433J20.1	KLF6	ATF3	9.85205e-05	LUAD
RP11-433J20.1	KLF6	ASAH1	0.034408	LUAD
RP11-63G10.3	JUN	IL12A	0.043576	LUAD
RP4-601P9.2	TBX3	CDKN2A	0.0199708	LUAD
RP11-513G11.4	HES1	CD4	0.0253591	LUAD
RP11-184A2.3	KLF6	ATF3	0.0471072	LUAD
FENDRR	IRF8	IL1B	0.000216148	LUAD
FENDRR	IRF8	CYBB	0.00104779	LUAD
RP11-535A5.1	GATA6	PLAU	3.03289e-05	LUAD
RP11-535A5.1	GATA6	DAB2	7.28582e-05	LUAD
RP11-535A5.1	GATA6	APOA1	0.00175036	LUAD
LINC01152	SOX9	MIA	0.0237417	LUAD
HOTTIP	HOXA11	HOXA10	0.00429672	LUAD
AF064858.8	ETS2	CDK1	5.05651e-05	LUAD
AF064858.8	ETS2	CSF3R	0.00385019	LUAD
AF064858.8	ETS2	MMP9	0.00624645	LUAD
AF064858.8	ETS2	VWF	7.29057e-06	LUAD
AF064858.8	ETS2	EGR1	0.00325915	LUAD
AF064858.8	ETS2	CDKN2A	0.00121557	LUAD
AF064858.8	ETS2	MMP1	0.0113669	LUAD
RP11-744N12.3	ETS1	PF4	0.0425495	LUAD
RP11-744N12.3	ETS1	MMP1	0.0485854	LUAD
AC007403.2	MEIS1	ITGA9	0.0243697	LUAD
AC007403.2	MEIS1	PF4	0.0137417	LUAD
AC010090.1	ZEB2	VIM	0.000572392	LUAD
MIR1-2	GATA6	PLAU	0.00295774	LUAD
MIR1-2	GATA6	DAB2	0.000358087	LUAD
MIR1-2	GATA6	APOA1	0.00417636	LUAD
MIR1-2	GATA6	CAV1	0.000772901	LUAD
RP11-482E14.1	KLF6	ATF3	0.00373914	LUAD
RP11-230G5.2	HMGA2	IGF2BP2	0.00135357	LUAD
RP11-805I24.3	IRF8	IL1B	0.00117458	LUAD
RP11-805I24.3	IRF8	CYBB	0.0234719	LUAD
RP5-823G15.5	ZNF217	CDH1	0.016786	LUAD
RP11-290F20.3	CEBPB	GNLY	0.0131984	LUAD
RP11-290F20.3	CEBPB	GDF15	0.0446694	LUAD
AC142119.1	MYCN	MCM10	0.00921211	LUAD
AC142119.1	MYCN	CD44	0.0114371	LUAD
AC142119.1	MYCN	BIRC5	0.0215885	LUAD
RP11-138M12.1	HEY2	GATA6	0.00745431	LUAD
RP11-524C21.2	SOX4	DHX9	0.0101054	LUAD
CASC19	MYC	MTDH	0.0262659	LUAD
LINC00518	TFAP2A	NR3C1	0.0480562	LUAD
LINC00518	TFAP2A	CFTR	0.00828629	LUAD
LINC00518	TFAP2A	KIT	0.043223	LUAD
LINC00518	TFAP2A	HIP1	0.0377199	LUAD
LINC00518	TFAP2A	POLD2	0.0346695	LUAD
LINC00518	TFAP2A	PLAUR	0.0247943	LUAD
LINC00518	TFAP2A	MMP9	0.00823193	LUAD
LINC00518	TFAP2A	ADRA1A	0.00517925	LUAD
CTC-498M16.4	MEF2C	MECP2	0.0240013	LUAD
AC114788.2	TWIST2	GDF15	0.00974884	LUAD
AC114788.2	TWIST2	DKK1	0.0226305	LUAD
AC114788.2	TWIST2	FN1	0.00578626	LUAD
AC114788.2	TWIST2	MMP2	0.0187384	LUAD
RP11-397A16.2	TCF4	BIRC5	0.0191356	LUAD
RP11-397A16.2	TCF4	VIM	0.0389229	LUAD
RP11-397A16.2	TCF4	KLF4	0.0132683	LUAD
RP11-397A16.2	TCF4	NRXN1	0.0166759	LUAD
RP11-397A16.2	TCF4	LGR5	0.000203198	LUAD
RP11-345M22.3	MAF	GCLC	0.030904	LUAD
RP11-172E9.2	FOXO1	AR	0.0165878	LUAD
RP11-172E9.2	FOXO1	KLF2	0.00983955	LUAD
AC010745.2	MYCN	MCM2	0.0125784	LUAD
AC010745.2	MYCN	HLA-B	0.0449342	LUAD
AC010745.2	MYCN	SKP2	0.0168117	LUAD
AC010745.2	MYCN	CD44	0.0163135	LUAD
AC010745.2	MYCN	MYBL2	0.0286551	LUAD
AC010745.2	MYCN	MCM8	0.000870385	LUAD
AC010745.2	MYCN	HDAC2	0.00938099	LUAD
RP11-509J21.4	RFX3	MAP1A	0.0217149	LUAD
RP11-509J21.4	RFX3	IL5RA	0.00719356	LUAD
AC007392.4	MEIS1	ITGA9	0.000203735	LUAD
AC007392.4	MEIS1	AR	0.0466094	LUAD
RP11-47I22.2	HIF1A	EGLN3	0.00265859	LUAD
RP11-47I22.2	HIF1A	PPP1R3C	0.0211881	LUAD
RP11-47I22.2	HIF1A	TLR6	0.0143951	LUAD
RP11-47I22.2	HIF1A	EDNRB	0.0142753	LUAD
RP11-47I22.2	HIF1A	MMP2	0.0420884	LUAD
RP11-47I22.2	HIF1A	SERPINE1	5.54392e-06	LUAD
RP11-47I22.2	HIF1A	WASF3	0.0206131	LUAD
RP11-47I22.2	HIF1A	PTGES	0.0304561	LUAD
RP11-47I22.2	HIF1A	AGTR1	0.00845214	LUAD
RP11-47I22.2	HIF1A	TWIST1	0.00754229	LUAD
RP11-47I22.2	HIF1A	LOX	4.33574e-07	LUAD
RP11-47I22.2	HIF1A	CA9	0.0209173	LUAD
RP11-47I22.2	HIF1A	APEX1	0.000160114	LUAD
AC010745.3	MYCN	HLA-E	0.0307182	LUAD
AC010745.3	MYCN	HLA-F	0.04703	LUAD
AC010745.3	MYCN	CD44	0.0180293	LUAD
RP11-57A1.1	SOX9	BEST1	0.0404663	LUAD
RP11-57A1.1	SOX9	MIA	0.0183422	LUAD
RP11-221N13.2	HMGA2	IGF2BP2	0.00162679	LUAD
RP11-345M22.2	MAF	CCND2	0.0152175	LUAD
RP11-796E10.1	SP3	SLC19A3	0.015811	LUAD
RP11-796E10.1	SP3	CENPH	0.0187985	LUAD
AC130710.1	MYCN	MCM10	0.0100132	LUAD
AC130710.1	MYCN	CD44	0.00440668	LUAD
AC130710.1	MYCN	BIRC5	0.0215924	LUAD
LINC01135	JUN	SMAD7	0.0360565	LUSC
LINC01135	JUN	ELN	0.0171984	LUSC
LINC01135	JUN	CDKN1A	0.0396179	LUSC
LINC01135	JUN	MEF2D	0.0203084	LUSC
LINC01135	JUN	RARA	0.0297195	LUSC
LINC01135	JUN	IFNG	0.0440752	LUSC
LINC01135	JUN	NQO1	0.0157386	LUSC
LINC01135	JUN	AR	0.0123262	LUSC
LINC01135	JUN	EZR	0.0155006	LUSC
LINC01135	JUN	GSTP1	0.0270508	LUSC
LINC01135	JUN	APP	0.0143892	LUSC
LINC01135	JUN	ETS1	0.0305371	LUSC
LINC01135	JUN	RHOB	0.0309418	LUSC
AF064858.7	ETS2	VWF	0.000492512	LUSC
AF064858.7	ETS2	FLI1	0.0272339	LUSC
AF064858.7	ETS2	EGR1	0.00333357	LUSC
RP11-627G18.4	GATA6	DAB2	1.52416e-05	LUSC
RP11-627G18.4	GATA6	CAV1	2.01971e-06	LUSC
JAZF1-AS1	CREB5	DGKG	0.0340911	LUSC
RP11-338L18.1	SOX2	PAX6	0.0061165	LUSC
RP11-338L18.1	SOX2	ABCC6	0.00532648	LUSC
RP11-338L18.1	SOX2	ITGA6	0.0371953	LUSC
RP11-359E10.1	E2F8	E2F1	0.0210584	LUSC
CTC-458G6.2	NR2F1	DR1	0.0282648	LUSC
CTD-2232E5.2	MEF2C	CPT1B	0.00892962	LUSC
PVT1	MYC	HSPA4	0.0397201	LUSC
PVT1	MYC	TFRC	0.000944768	LUSC
PVT1	MYC	NDRG1	0.0491384	LUSC
PVT1	MYC	ODC1	0.0249835	LUSC
PVT1	MYC	ID2	0.0189836	LUSC
PVT1	MYC	PTBP1	0.00300979	LUSC
PVT1	MYC	IPO7	0.0359219	LUSC
PVT1	MYC	HNRNPA1	0.0261314	LUSC
PVT1	MYC	DDX18	0.0394725	LUSC
RP11-192P3.4	ZEB1	PKP3	0.0431943	LUSC
MYCNUN	MYCN	HDAC2	0.0147227	LUSC
MYCNUN	MYCN	MCM2	0.0466481	LUSC
MYCNUN	MYCN	BMI1	0.0191273	LUSC
MYCNUN	MYCN	MCM6	0.0182631	LUSC
MYCNUN	MYCN	ID2	0.0168322	LUSC
RP11-382A18.2	MYC	TOP1MT	0.0405865	LUSC
RP11-382A18.2	MYC	CCNB1	0.0378454	LUSC
GATA6-AS1	GATA6	DAB2	6.77609e-08	LUSC
KB-1732A1.1	KLF10	CDKN1A	0.0160638	LUSC
KB-1732A1.1	KLF10	PTGS1	0.0182283	LUSC
KB-1732A1.1	KLF10	SERPINE1	0.000197699	LUSC
KB-1732A1.1	KLF10	FGFR1	0.0447642	LUSC
AP001422.3	ERG	ZEB1	0.00549533	LUSC
AP001422.3	ERG	ENG	0.0374861	LUSC
AP001422.3	ERG	HPGD	0.0068083	LUSC
RP6-109B7.4	PPARA	MLYCD	0.0355467	LUSC
AC007461.2	SOX9	COL2A1	0.046623	LUSC
RP11-317L10.1	THRB	POR	0.0239376	LUSC
RP11-356O9.1	FOXA1	TFF1	0.00328638	LUSC
RP11-356O9.1	FOXA1	AGR2	7.49987e-07	LUSC
AF064858.11	ETS2	CDK1	0.0373947	LUSC
AF064858.11	ETS2	ERG	0.0147442	LUSC
AF064858.11	ETS2	VWF	0.0225818	LUSC
RP11-295M18.2	HLX	PAK1	0.0294042	LUSC
SENCR	ETS1	FGFBP1	0.0143036	LUSC
SENCR	ETS1	CSF2	0.0195371	LUSC
SENCR	ETS1	FOXD1	0.01382	LUSC
SENCR	ETS1	CXCR4	2.06331e-07	LUSC
SENCR	ETS1	SPRY2	0.0312825	LUSC
SENCR	ETS1	ECE1	0.0468202	LUSC
SENCR	ETS1	HPGD	0.00856652	LUSC
SENCR	ETS1	ANPEP	5.87125e-12	LUSC
SENCR	ETS1	TMEM158	0.0477828	LUSC
SENCR	ETS1	CD6	6.97764e-10	LUSC
[truncated: 857 more rows]
